# Supplementary material for: CD24 tracks divergent pluripotent states in mouse and human cells
Source: Nat Commun. 2015 Jun 16;6:7329. doi: 10.1038/ncomms8329 (PMC4490408; doi:10.1038/ncomms8329)
Supplement: Supplementary Data 1 — Deconvolution of cell surface protein isoforms. A single gene can yield different protein products, through alternate splicing and other means. These different proteins (isoforms) share a portion of their amino acid sequences. Peptides derived from shared portions cannot be attributed to a particular isoform. As a result, protein isoform groups have been quantified as a collective under a single gene and primary protein ID. However, a record of the isoforms potentially mapped has been kept and is presented here. [file ncomms8329-s2.xls]

## Sheet: Description
Supplementary Data 1: Deconvolution of cell surface protein isoforms.
A single gene can yield different protein products, through alternate splicing and other means. These different proteins (isoforms) share a portion of their amino acid sequences. Peptides derived from shared portions cannot be attributed to a particular isoform. As a result, protein isoform groups have been quantified as a collective under a single gene and primary protein ID. However, a record o…

## Sheet: Table S1 Key
Column	Interpretation
# diff. pep.	Number of different peptide identified within the proteoform (protein isoform) group.
Best pep. spec. counts	Highest number of spectral counts for a peptide among the peptides within the proteoform.
Gene Name	Preferred name for the gene corresponding to the proteoform.
Global Proteome ID	The SWISS-PROT ID for the proteoform appearing in the global proteome data. Left blank, if no protein matching the gene was identified in that data set.
Description	A brief description of the gene/protein.
Corresponding CSC match (* for the same ID)	Protein isoforms identified as part of the cell surface capture (CSC) that match to the protein ID for the global proteome data. Left blank if the corresponding global proteome ID field is blank.
Isoforms for unmatched	Protein isoforms identified as part of the cell surface capture (CSC), given there is no corresponding globle proteome match.

## Sheet: Table S1
# diff. pep	Best pep spec. counts	Gene Name	Global Proteome ID (SWISS-PROT)	Description	Corresponding CSC match (* for the same ID)	Isoforms for unmatched
3	38	0610031J06Rik	Q9JHJ3	Lysosomal protein NCU-G1	*
1	2	2610524H06Rik		hypothetical protein LOC330173		TREMBL:Q3UG79;Q9CZU9,TREMBL:Q3TMY3;Q3TTH7
1	1	4930485B16Rik		Uncharacterized protein		SWISS-PROT:Q8C6S9
4	43	Abca1	P41233	ATP-binding cassette sub-family A member 1	peptide also matches TREMBL:B1AWZ8;Q8BPY1
1	2	Abcc1	O35379	Multidrug resistance-associated protein 1	*
1	31	Abhd14a	Q922Q6	Abhydrolase domain-containing protein 14A	peptide also matches TREMBL:E9PW22 and TREMBL:E9Q136
1	4	Acp2	P24638	Lysosomal acid phosphatase	peptide also matches TREMBL:B7ZCF4;E9Q9I3;Q3UZN1
1	1	Acvr2b		Isoform ActR-IIB1 of Activin receptor type-2B		SWISS-PROT:P27040-1, SWISS-PROT:P27040-2, SWISS-PROT:P27040-3, SWISS-PROT:P27040-4
1	13	Adam10	O35598	Disintegrin and metalloproteinase domain-containing protein 10	peptide also matches TREMBL:B8JJJ0 and TREMBL:B3SRB2;E9PYF2;E9Q162;Q6NZC0
2	4	Adamtsl4	Q80T21	ADAMTS-like protein 4	*
1	10	Adcy9		Adenylate cyclase type 9		SWISS-PROT:P51830, TREMBL:E9PUZ7;E9Q706;Q3UWC8
1	3	Agtr2		Type-2 angiotensin II receptor		TREMBL:E9Q666;Q3US12, SWISS-PROT:P35374
1	1	Ahsg		Alpha-2-HS-glycoprotein		SWISS-PROT:P29699
1	1	Aifm3		Apoptosis-inducing factor 3		SWISS-PROT:Q3TY86-1, SWISS-PROT:Q3TY86-2, SWISS-PROT:Q3TY86-3
3	19	Alcam	Q61490	CD166 antigen	all peptides match SWISS-PROT:Q61490, but all also match TREMBL:E9Q4G8 and TREMBL:Q3TTY3, and one matches TREMBL:E9Q3Q6 as well
14	92	Alpl	P09242	Alkaline phosphatase: tissue-nonspecific isozyme	all peptides match SWISS-PROT:P09242, but all also match TREMBL:B7XGA6;Q3TJD3;Q3TQ02;Q6P1B0;Q8JZS4;Q9EQ79 and three match both TREMBL:B1AXF5 and TREMBL:E9Q7P8 as well
1	22	Ano1	Q8BHY3 (-1 or -2?)	Transmembrane protein 16A (Tmem16a)	peptide matches SWISS-PROT:Q8BHY3-1, SWISS-PROT:Q8BHY3-2 and IPI:IPI00886026.1
5	46	Ano6	Q6P9J9 (-1 or -2?)	Transmembrane protein 16F (Tmem16f)	one peptide unique to Q6P9J9-1 and four that could be either
7	34	Anpep	P97449	Aminopeptidase N	two peptides unique to P97449, five also match TREMBL:Q3TB69
1	46	Antxr1		Anthrax toxin receptor 1		SWISS-PROT:Q9CZ52-1, SWISS-PROT:Q9CZ52-2
1	3	Aplp2	Q06335	Amyloid-like protein 2	match SWISS-PROT:Q06335 but also TREMBL:Q3UDL6;Q61482, TREMBL:E9PVK2;Q3TV12;Q3U775;Q3U9N6;Q64348;Q9CYS4, TREMBL:Q3TPZ7;Q60709 and TREMBL:E9PUY3
1	5	Apmap	Q9D7N9	Adipocyte plasma membrane-associated protein	*
1	1	Apr3	Q6PGD0 (-1 or -2)?	Apoptosis-related protein 3	peptide matches Q6PGD0-1 and IPI:IPI00831154.1
1	22	Aqp1		Aquaporin-1		SWISS-PROT:Q02013
1	4	Asah1	Q9WV54	Acid ceramidase	*
1	1	Asz1		Uncharacterized protein		TREMBL:D6RFV1
1	40	Atp13a3		Probable cation-transporting ATPase 13A3		SWISS-PROT:Q5XF89-1, SWISS-PROT:Q5XF89-2
4	14	Atp1b1	P14094	Sodium/potassium-transporting ATPase subunit beta-1	*
1	16	Atp1b2	P14231	Sodium/potassium-transporting ATPase subunit beta-2	*
6	199	Atp1b3	P97370	Sodium/potassium-transporting ATPase subunit beta-3	3 peptides unique to SWISS-PROT:P97370, 3 that could also be a match to TREMBL:Q3UFH4
1	6	Atp6ap1	Q9R1Q9	Vacuolar ATP synthase subunit S1	match to SWISS-PROT:Q9R1Q9, TREMBL:Q3TKX1 and TREMBL:BF7FAU3
1	1	Atrn		Attractin		SWISS-PROT:Q9WU60, TREMBL:A2AP43;B9EIU3;Q3TRR6;Q8CHF0
1	8	Axl	Q00993	Tyrosine-protein kinase receptor UFO	peptide also matches TREMBL:Q3TTM4;Q80YQ3, TREMBL:Q8CCF8, TREMBL:Q6PE80 and IPI:IPI00885542.2
1	2	B3galt6	Q91Z92	Beta-1:3-galactosyltransferase 6	*
1	22	B3gnt2	Q9Z222	UDP-GlcNAc:betaGal beta-1:3-N-acetylglucosaminyltransferase 2	*
2	7	Bcam		Bcam protein		SWISS-PROT:Q9R069 TREMBL:Q8BGB4
1	46	Bmpr2	O35607	Bone morphogenetic protein receptor type-2	*
13	184	Bsg	P18572 (-1 or -2?)	Basigin	all peptides match SWISS-PROT:P18572-1, SWISS-PROT:P18572-2 and TREMBL:O55107
3	52	Bst2	Q8R2Q8	Bone marrow stromal antigen 2	*
3	47	Cacna2d1		Voltage-dependent calcium channel subunit alpha-2/delta-1		SWISS-PROT:O08532-1 to SWISS-PROT:O08532-5 and also TREMBL:E9Q1X8
7	73	Cadm1	Q8R5M8 (-1, .., -7?)	Cell adhesion molecule 1	all peptides match SWISS-PROT:Q8R5M8-1 to SWISS-PROT:Q8R5M8-5 and TREMBL:B5L832;E9PYN1; one additionally matches SWISS-PROT:Q8R5M8-6 and SWISS-PROT:Q8R5M8-7; three additionally match SWISS-PROT:Q8R5M8-6, SWISS-PROT:Q8R5M8-7, TREMBL:B5L833;B5L834 and TREMBL:B5L831;E9Q259
1	9	Cadm4		Cell adhesion molecule 4		SWISS-PROT:Q8R464
1	6	Calcr		Calcitonin receptor		SWISS-PROT:Q60755, TREMBL:O70440;Q924D5, TREMBL:Q8CAB0;Q924D7, TREMBL:Q3UUL9;Q924D6, IPI:IPI00990011.1
1	41	Calu	O35887	Calumenin	*
1	19	Calu		calumenin isoform 2		TREMBL:Q3TL33;Q6XLQ8
1	1	Camsap3		Calmodulin-regulated spectrin-associated protein 3		SWISS-PROT:Q80VC9-1, SWISS-PROT:Q80VC9-2, TREMBL:E9Q5B0
1	22	Car12		Carbonic anhydrase 12		SWISS-PROT:Q8CI85, TREMBL:Q8K2J1, TREMBL:Q3TZB3
1	3	Casc4	Q6P2L7 (-1,-2 or -3?)	Protein CASC4	peptide matches SWISS-PROT:Q6P2L7-1 to SWISS-PROT:Q6P2L7-3, TREMBL:A2AR60;E9PZJ6;Q8K2M1 and IPI:IPI01016231.1
1	2	Casd1		CAS1 domain-containing protein 1		SWISS-PROT:Q7TN73, IPI:IPI00856876.1
8	37	Cd109	Q8R422	CD109 antigen	*
1	6	Cd151	O35566	CD151 antigen	*
1	10	Cd164		Sialomucin core protein 24		SWISS-PROT:Q9R0L9
1	1	Cd19	P25918	B-lymphocyte antigen CD19	peptide also matches TREMBL:Q3TA95;Q3U1A5;Q542B2 and TREMBL:Q3TQG5
1	1	Cd200		OX-2 membrane glycoprotein		SWISS-PROT:O54901, TREMBL:Q80VX2, TREMBL:E9QMY1
5	113	Cd24a		Signal transducer CD24		SWISS-PROT:P24807 (all peptides), three also match TREMBL:Q61692 and TREMBL:Q8K1U5
4	19	Cd276	Q8VE98	CD276 antigen	*
2	2	Cd320		CD320 antigen		both peptides match SWISS-PROT:Q9Z1P5-1 and SWISS-PROT:Q9Z1P5-2
1	10	Cd34	Q64314 (-1 or -2?)	Hematopoietic progenitor cell antigen CD34	peptide matches both SWISS-PROT: Q64314-1 and -2
2	19	Cd38		ADP-ribosyl cyclase 1		SWISS-PROT:P56528
5	96	Cd44	P15379 (-2, .., -14?)	CD44 antigen	one peptide matches TREMBL:Q3TLT9;Q3U468;Q3U8S1;Q3UNN2, TREMBL:A2APM1, SWISS-PROT:P15379-14, TREMBL:Q80X37, TREMBL:A2APM3, TREMBL:A2APM6, TREMBL:A2APM5, TREMBL:E9QKM1, TREMBL:A2APM4, TREMBL:E9QKM0, TREMBL:E9QKM8, TREMBL:E9QKL8, TREMBL:E9QKL9, TREMBL:E9QKL7; the other four also match SWISS-PROT:P15379-2 to -13
6	84	Cd47	Q61735 (-1 or -2?)	Leukocyte surface antigen CD47	peptide matches both SWISS-PROT:Q61735-1 and -2
1	62	Cd80		Putative uncharacterized protein		SWISS-PROT:Q00609-1
1	9	Cd82		CD82 antigen		SWISS-PROT:P40237, TREMBL:A2AIJ2, TREMBL:A2AIJ1
2	16	Cd97	Q9Z0M6 (-1, -2 or -3?)	CD97 antigen	both peptides match SWISS-PROT:Q9Z0M6-1 to -3, TREMBL:Q4FJS6, TREMBL:Q9DC42, TREMBL:E9QMJ5, TREMBL:E9QJS7
1	1	Cdcp1	Q5U462	CUB domain-containing protein 1	petide also matches TREMBL:E9Q325
2	25	Cdh13	Q9WTR5	Cadherin-13	both peptides also match TREMBL:Q8BG11;Q8CE18;Q8VDK4 and TREMBL:Q8BT28
3	9	Cdh2	P15116	Cadherin-2	the peptides also match TREMBL:Q3UIC2;Q6GU11;Q8BSI9 and TREMBL:D3YYT0
9	33	Ceacam1	P31809 (-1, -2 or -3?)	Carcinoembryonic antigen-related cell adhesion molecule 1	eight peptides matched SWISS-PROT:P31809-1, SWISS-PROT:P31809-2, TREMBL:Q925P3, and TREMBL:Q3LFS5; of these: two also matched SWISS-PROT:Q925P2-1 (Ceacam2), TREMBL:Q3LFS7, and TREMBL:E9QLI9, two also matched TREMBL:Q3LFS6, TREMBL:Q3LFS9;Q61350, TREMBL:Q3LFS7, TREMBL:Q3LFS8, and SWISS-PROT:P31809-3, and one also matched TREMBL:Q61354;Q99232, TREMBL:Q3LFS9;Q61350, TREMBL:Q3LFS6, TREMBL:Q3LFS8, and …
1	1	Celsr1	O35161	Cadherin EGF LAG seven-pass G-type receptor 1	peptide also matches TREMBL:E9Q5I1;Q571L9 and TREMBL:E9QK27
1	1	Celsr2		Cadherin EGF LAG seven-pass G-type receptor 2		SWISS-PROT:Q9R0M0-1, SWISS-PROT:Q9R0M0-2, TREMBL:A2AFR6;E9PXH0;Q5DU39, TREMBL:A2AEE7
1	13	Chl1		Neural cell adhesion molecule L1-like protein		SWISS-PROT:P70232-1, SWISS-PROT:P70232-2, TREMBL:A2RRK1, TREMBL:E9QMU6, TREMBL:E9QL95
2	38	Cldnd1		Claudin domain-containing protein 1		SWISS-PROT:Q9CQX5, TREMBL:E0CY63, TREMBL:E0CY66
1	5	Clmp		CXADR-like membrane protein		SWISS-PROT:Q8R373
1	22	Clptm1	Q8VBZ3	Cleft lip and palate transmembrane protein 1 homolog	*
1	2	Cnnm2	Q3TWN3 (-1 or -2?)	Metal transporter CNNM2	peptide matches SWISS-PROT:Q3TWN3-1 and -2, TREMBL:E9PUH1 and TREMBL:C6KI93;E9QNC9
1	22	Cntfr		Ciliary neurotrophic factor receptor subunit alpha		SWISS-PROT:O88507, TREMBL:Q9D586
2	6	Col12a1	Q60847 (-1, .., -5?)	Collagen alpha-1(XII) chain	both peptide matched SWISS-PROT:Q60847-1 to -5 and also TREMBL:E9PX70;Q3TNZ7
1	2	Col18a1	P39061 (-1, -2 or -3?)	Collagen alpha-1(XVIII) chain	peptide matches SWISS-PROT:P39061-1 to -3 and also TREMBL:D3Z5C2;E9QPX1
3	4	Col1a1	P11087 (-1 or -2?)	Collagen alpha-1(I) chain	peptides all match SWISS-PROT:P11087-1, SWISS-PROT:P11087-2 and TREMBL:E9QKB9;Q60785;Q61022;Q64353
1	1	Col5a1	O88207	Collagen alpha-1(V) chain	*
1	1	Col6a2	Q02788	Collagen alpha-2(VI) chain	peptide also matches TREMBL:D3Z7D5
1	1	Col6a3		LOW QUALITY PROTEIN: collagen alpha-3(VI) chain		TREMBL:D3YWD1;E9PWQ3;O88493;Q05504;Q66K11;Q6PES2;Q80VJ0;Q99K31, TREMBL:E9Q8G0;O88494;Q9Z0I9, IPI:IPI00830749.3, IPI:IPI00986243.1, IPI:IPI00990928.1, IPI:IPI00987314.1
3	14	Colec12	Q8K4Q8	Collectin-12	*
2	6	Cpd	O89001	Carboxypeptidase D	both peptides also match TREMBL:Q5SVH8
1	1	Cpm		Carboxypeptidase M		SWISS-PROT:Q80V42-1
1	2	Crlf1	Q9JM58	Cytokine receptor-like factor 1	*
1	45	Cr1l	Q64735 (-1 or -2?)	Complement regulatory protein Crry	peptide matches, SWISS-PROT:Q64735-1 and -2, TREMBL:Q62479, and TREMBL:E9QL18
1	33	Csf1		Macrophage colony-stimulating factor 1		SWISS-PROT:P07141-1, SWISS-PROT:P07141-2, TREMBL:D3Z090
1	1	Csmd1		CUB and sushi domain-containing protein 1 precursor		SWISS-PROT:Q923L3-1, SWISS-PROT:Q923L3-2, SWISS-PROT:Q923L3-3, IPI:IPI00957049.2
5	59	Cspg4	Q8VHY0 (-1, -2 or -3?)	Chondroitin sulfate proteoglycan 4	four peptides match SWISS-PROT:Q8VHY0-1 and -2; the remaining peptide matches SWISS-PROT:Q8VHY0-1 and -3
2	22	Ctns		Cystinosin		SWISS-PROT:P57757
1	8	Ctsd	P18242	Cathepsin D	peptide also matches TREMBL:Q8C243, TREMBL:E9QPB6, and IPI:IPI00927957.1
2	113	Ctse	P10404	Envelope polyprotein	one peptide matches only SWISS-PROT:P10404 while the other also matches TREMBL:Q5MNJ6;Q61524;Q811N5
1	1	Ctsl	P06797	Cathepsin L1	peptide also matches TREMBL:E9Q6H1;Q6LAF5
2	5	Cxadr	P97792 (-1, -2 or -3?)	Coxsackievirus and adenovirus receptor homolog	both peptides match SWISS-PROT:P97792-1 and -2; one also matches SWISS-PROT:P97792-3
1	8	Cxcr7		C-X-C chemokine receptor type 7		all match SWISS-PROT:P56485
1	2	Dag1	Q62165	Dystroglycan	*
1	1	Dsc2	P55292 (-1 or -2?)	Desmocollin-2	peptide matches both SWISS-PROT:P55292-1 and -2
2	21	Dsg2	O55111	Desmoglein-2	both peptides also match TREMBL:A2RRJ0; one also matches TREMBL:Q811I1;Q8BK55, TREMBL:Q8VCE3 and IPI:IPI00971201.1
3	8	Ece1	Q4PZA2 (-1, .., or -4?)	Endothelin-converting enzyme 1	all peptides match SWISS-PROT:Q4PZA2-1 to -4
1	11	Egfr	Q01279	Epidermal growth factor receptor	peptide also matches TREMBL:Q9WVF5 and TREMBL:Q5SVE7;Q8VHI0;Q99PK1;Q9EQR1;Q9ERV6
12	141	Emb	P21995	Embigin	*
1	17	Emc1	Q8C7X2 (-1, -2 or -3?)	Uncharacterized protein KIAA0090	peptide matches SWISS-PROT:Q8C7X2-1, -2 and -3
6	16	Emilin1	Q99K41	EMILIN-1	all peptides also matched TREMBL:E9Q9L8;Q3UUU0
4	90	Emp1		Epithelial membrane protein 1		SWISS-PROT:P47801
1	2	Emp2		Epithelial membrane protein 2		SWISS-PROT:O88662, TREMBL:Q8BPC2, TREMBL:E9Q724;Q8BPD1
1	1	Emr1		EGF-like module-containing mucin-like hormone receptor-like 1		SWISS-PROT:Q61549
1	12	Eng		endoglin isoform 1		SWISS-PROT:Q63961, TREMBL:Q5IRN0;Q8K100, TREMBL:Q3UAM9, TREMBL:A9Z1A0;E9Q5I7
1	16	Enpp1	P06802 (-1 or -2?)	Ectonucleotide pyrophosphatase/phosphodiesterase family member 1	peptide matches SWISS-PROT:P06802-1, SWISS-PROT:P06802-2, and TREMBL:E9QQ26
2	5	Enpp3	Q6DYE8	Ectonucleotide pyrophosphatase/phosphodiesterase family member 3	both peptides also match TREMBL:E9QMU8;Q148B3;Q4FZF8;Q91VZ7;Q99K07
2	4	Enpp4	Q8BTJ4 (-1 or -2?)	Ectonucleotide pyrophosphatase/phosphodiesterase family member 4	both peptides match SWISS-PROT:Q8BTJ4-1, SWISS-PROT:Q8BTJ4-2 and TREMBL:E9QLF5; one also matches TREMBL:D3YYS8
1	7	Epha1	Q60750	Ephrin type-A receptor 1	*
1	67	Epha2	Q03145	Ephrin type-A receptor 2	peptide also matches TREMBL:Q3UNI2
2	35	Ephb2	P54763 (-1 or -2?)	Ephrin type-B receptor 2	both peptides match SWISS-PROT:P54763-1 and -2, TREMBL:A3KG00, TREMBL:A3KG01 and TREMBL:A3KG02;Q6P5F1; one also matches TREMBL:A3KG86
1	42	Ephb4	P54761	ephrin type-B receptor 4	peptide also matches TREMBL:Q99MR2 and TREMBL:E9PWK7
1	6	Erbb3		Receptor tyrosine-protein kinase erbB-3		SWISS-PROT:Q61526
1	4	Ero1l	Q8R180	ERO1-like protein alpha	*
1	2	Evc2		Limbin		SWISS-PROT:Q8K1G2, TREMBL:Q3TNS0
1	8	Extl3	Q9WVL6	Exostosin-like 3	peptide also matches TREMBL:E9QKN8
2	17	F11r	O88792	Junctional adhesion molecule A	both peptides also match TREMBL:Q8VC39
1	1	F2r		Proteinase-activated receptor 1		SWISS-PROT:P30558
3	16	F3	P20352	Tissue factor	peptides also match TREMBL:Q6RFS9
1	12	F5		Coagulation factor V		SWISS-PROT:O88783
1	16	Fam171a1		Family with sequence similarity 171: member A1		TREMBL:A2ATK9, TREMBL:A2ATL0, TREMBL:A2ATL1;Q8K2R1, TREMBL:A2ATK8
1	6	Fam189b		Fam189b Protein FAM189B		SWISS-PROT:Q5HZJ5, TREMBL:D6RFB2, TREMBL:E9Q6C9
1	10	Fam38a		Fam38a Protein PIEZO1		SWISS-PROT:E2JF22, TREMBL:E9Q5N5;Q3UM62;Q7TQL5;Q80XT7, TREMBL:E9PY63;Q811I7, TREMBL:E9PUQ9;Q6ZQF9, IPI:IPI00944720.1
2	2	Fap		Seprase		both peptides match SWISS-PROT:P97321-1 to -3
4	28	Fat1		FAT tumor suppressor homolog 1		all peptides match TREMBL:F2Z4A3;Q497H5;Q80VA2;Q80XT9 and TREMBL:A7ISQ0;E9PYL7;Q6X4A1;Q9QXA3
2	11	Fbln2	P37889 (-1 or -2?)	Fibulin-2	both peptides match SWISS-PROT:P37889-1, -2 and TREMBL:Q3TGL4;Q99K58
5	23	Fbn1	Q61554	Fibrillin-1	all match SWISS-PROT:Q61554, TREMBL:O88840, and TREMBL:A2AQ53;Q3TNW1;Q3TRZ5;Q60784;Q7TMG6;Q99L19; one also matches SWISS-PROT:Q61555 (Fbn2), TREMBL:E9QJZ4;Q571J3
1	31	Fbn1		fibrillin-1		peptide matches TREMBL:O88840 and TREMBL:A2AQ53;Q3TNW1;Q3TRZ5;Q60784;Q7TMG6;Q99L19
1	9	Fbn2	Q61555	Fibrillin-2	peptide also matches TREMBL:E9QJZ4;Q571J3 and TREMBL:Q60789 TREMBL:E9Q8J0
1	13	Fcgr3		low affinity immunoglobulin gamma Fc region receptor II-b isoform 1		SWISS-PROT:P08508 (Fcgr3), SWISS-PROT:P08101-1, SWISS-PROT:P08101-3, SWISS-PROT:P08101-2, TREMBL:Q7TMW9, TREMBL:E9PUV2, TREMBL:Q9ES92
3	30	Fgfr1	P16092 (-1, -2 or -3?)	Basic fibroblast growth factor receptor 1	all peptides match SWISS-PROT:P16092-1 and SWISS-PROT:P16092-3; one also matches SWISS-PROT:P16092-2, TREMBL:E9Q2P4;E9Q5Y6;Q3TJ05;Q8CBY7;Q9JJ17;Q9R1A2, and TREMBL:E9Q5M5;Q61565;Q8CIM9; one also matches SWISS-PROT:P16092-2, TREMBL:E9Q712, TREMBL:E9Q2P4;E9Q5Y6;Q3TJ05;Q8CBY7;Q9JJ17;Q9R1A2, and TREMBL:E9Q5M5;Q61565;Q8CIM9; one also matches TREMBL:D3Z4V6 and TREMBL:E9Q5M5;Q61565;Q8CIM9
1	1	Fgfrl1		Fibroblast growth factor receptor-like 1		SWISS-PROT:Q91V87-1, SWISS-PROT:Q91V87-2
4	70	Fkbp10	Q61576	Peptidyl-prolyl cis-trans isomerase FKBP10	all peptides match SWISS-PROT:Q61576, TREMBL:A2A4H9, TREMBL:Q3UNJ3, and TREMBL:A2A4I0; two also match IPI:IPI00881507.1	(1) SWISS-PROT:Q61576 TREMBL:A2A4H9 IPI:IPI00881507.1 TREMBL:Q3UNJ3 TREMBL:A2A4I0 (2) SWISS-PROT:Q61576 TREMBL:A2A4H9 IPI:IPI00881507.1 TREMBL:Q3UNJ3 TREMBL:A2A4I0 (3) SWISS-PROT:Q61576 TREMBL:A2A4H9 TREMBL:Q3UNJ3 TREMBL:A2A4I0 (4) SWISS-PROT:Q61576 TREMB
1	1	Fkbp10		peptidyl-prolyl cis-trans isomerase FKBP10		TREMBL:A2A4H9, TREMBL:Q3UNJ3, TREMBL:A2A4I0
2	4	Fkbp9	Q9Z247	FK506-binding protein 9	*
1	1	Fkrp		Fukutin-related protein		SWISS-PROT:Q8CG64
7	74	Fn1	P11276	Fibronectin	all peptides match SWISS-PROT:P11276; six also match TREMBL:B7ZNJ1;Q3TBB4;Q3TCF1;Q3TCL7;Q99KD0;Q9Z1Z7, TREMBL:Q3UHL6;Q8R3F3, TREMBL:B9EHT6, and TREMBL:Q3UGY5;Q3UH17;Q3UHR1;Q3UZF9;Q9Z1Z8
3	14	Frem2	Q6NVD0 (-1 or -2?)	FRAS1-related extracellular matrix protein 2	all peptides match SWISS-PROT:Q6NVD0-1; one also matches SWISS-PROT:Q6NVD0-2
1	6	Frrs1	Q8K385	Ferric-chelate reductase 1	*
1	28	Fstl1	Q62356	Follistatin-related protein 1	peptide also matches TREMBL:Q6GTX2
1	2	Gaa	P70699	Lysosomal alpha-glucosidase	peptide also matches TREMBL:A2AFL3
2	17	Gba	P17439	Glucosylceramidase	*
1	1	Gfra1		Glial cell line derived neurotrophic factor family receptor alpha 1: isoform CRA_a		SWISS-PROT:P97785, TREMBL:O35246, TREMBL:D6RDD4, TREMBL:O35252
1	1	Ggta1	P23336 (-1, -2 or -3?)	N-acetyllactosaminide alpha-1:3-galactosyltransferase	peptide matches SWISS-PROT:P23336-1, SWISS-PROT:P23336-2, SWISS-PROT:P23336-3, and TREMBL:A2AUQ9
3	42	Glg1	Q61543	Golgi apparatus protein 1	all peptides match SWISS-PROT:Q61543 and TREMBL:E9QMB0; two peptides also match TREMBL:E9PWD8 while the third matches TREMBL:Q3TMG0 instead
1	5	Glt25d1	Q8K297	Glycosyltransferase 25 family member 1	*
1	2	Glt8d1		Isoform 1 of Glycosyltransferase 8 domain-containing protein 1		SWISS-PROT:Q6NSU3-1
1	1	Gm15114		Novel protein similar to ovary testis transcribed		TREMBL:B1B0X6;Q3V0N2
2	9	Gnptab		N-acetylglucosamine-1-phosphotransferase subunits alpha/beta		both peptides match SWISS-PROT:Q69ZN6-1, SWISS-PROT:Q69ZN6-2 and TREMBL:Q6P9R5
2	42	Golm1	Q91XA2	Golgi membrane protein 1	*
1	13	Gpc3	Q8CFZ4	Glypican-3	peptide matches also TREMBL:B1ATR5
1	35	Gpm6b	P35803 (-1, .., -8?)	Neuronal membrane glycoprotein M6-b	peptide matches SWISS-PROT:P35803-1 to -5, SWISS-PROT:P35803-8, TREMBL:A2AEG3 and TREMBL:A2AEG6;E9QPU6
1	7	Gpr124	Q91ZV8	Probable G-protein coupled receptor 124	peptide also matches IPI:IPI00990973.1
1	1	Gpr172b		Riboflavin transporter 1		SWISS-PROT:Q9D8F3-1, SWISS-PROT:Q9D8F3-2
1	4	Gpr39		G-protein coupled receptor 39		SWISS-PROT:Q5U431, TREMBL:A6QR71
2	2	H2afz	P0C0S6	Histone H2A.Z	both peptides match SWISS-PROT:P0C0S6, SWISS-PROT:Q3THW5 (H2afv) and IPI:IPI00555055.3; one also matches TREMBL:Q3TFU6
1	11	H2-D1		H2-D1 MHC class I-alpha		TREMBL:Q31149
2	27	H2-D1		H2-D1 mRNA		TREMBL:Q61891
1	15	H2-K1	P01901, P14428	H-2 class I histocompatibility antigen	peptide matches SWISS-PROT:P03991, SWISS-PROT:P14428, TREMBL:Q61642;Q64272, TREMBL:Q61895;Q921P3, TREMBL:Q31149, and TREMBL:Q31145;Q61641
1	10	H60a		Histocompatibility antigen 60a		TREMBL:Q3TM01, TREMBL:O77968;Q3TDL2;Q3TDZ7
1	2	Hgsnat		Heparan-alpha-glucosaminide N-acetyltransferase		SWISS-PROT:Q3UDW8-1, SWISS-PROT:Q3UDW8-2
1	29	Hs2st1	Q8R3H7	Heparan sulfate 2-O-sulfotransferase 1	*
2	5	Hsp90b1	P08113	Endoplasmin	one peptide also matches TREMBL:Q3TUD6
6	44	Hspg2	Q05793	Basement membrane-specific heparan sulfate proteoglycan core protein	all peptides match SWISS-PROT:Q05793; five also match TREMBL:B1B0C7;E9PZ16;Q2XQV0;Q52KG8;Q5RKM8 and TREMBL:E9QL02; of these five, three also match TREMBL:Q3UHH3
5	60	Hyou1	Q9JKR6	Hypoxia up-regulated protein 1	*
7	43	Icam1		Intercellular adhesion molecule 1		all peptides match SWISS-PROT:P13597-1 and -2; one also matches TREMBL:Q3U5Y1
1	1	Idh1	O88844	Isocitrate dehydrogenase [NADP] cytoplasmic	peptide also matches TREMBL:Q0QER9;Q3UAV7
1	1	Igdcc4		Immunoglobulin superfamily DCC subclass member 4		SWISS-PROT:Q9EQS9-1, SWISS-PROT:Q9EQS9-2, SWISS-PROT:Q9EQS9-3
8	31	Igf1r	Q60751	Insulin-like growth factor 1 receptor	peptide also matches TREMBL:Q3U1L4;Q3UVJ3 and TREMBL:E9QNX9
2	36	Igf2r	Q07113	Cation-independent mannose-6-phosphate receptor	*
3	13	Igsf8	Q8R366	Immunoglobulin superfamily member 8	one peptide also matches TREMBL:D3Z4Q8
1	1	Il1rap		Interleukin-1 receptor accessory protein		SWISS-PROT:Q61730-1, SWISS-PROT:Q61730-2, TREMBL:E9Q6I2, TREMBL:Q3UVZ1;Q3V2X3
1	6	Il6st	Q00560	Interleukin-6 receptor subunit beta	*
1	16	Impad1	Q80V26	Inositol monophosphatase 3	*
2	61	Insr	P15208	Insulin receptor	*
2	32	Itfg3	Q8C0Z1	Protein ITFG3	one peptide also matches IPI:IPI00885286.1
1	20	Itga1	Q3V3R4	Integrin alpha-1	peptide also matches TREMBL:Q3URV2
4	5	Itga11	P61622	Integrin alpha-11	*
4	39	Itga3	Q62470 (-1 or -2?)	Integrin alpha-3	all peptides match SWISS-PROT:Q62470-1, -2 and TREMBL:Q6P6I1; two also match TREMBL:B7ZC60
1	3	Itga4		Integrin alpha-4		SWISS-PROT:Q00651, TREMBL:Q3U0V9;Q3U1F2;Q61989;Q78E20;Q792F9;Q8BQ25, TREMBL:E9QK91;Q6NV53
9	19	Itga5	P11688	Integrin alpha-5	all peptides also matched TREMBL:E9QN40;Q3U7M6;Q80YP5
2	28	Itga6	Q61739 (-1 or -2?)	Integrin alpha-6	both peptides matched SWISS-PROT:Q61739-1, SWISS-PROT:Q61739-2, TREMBL:Q8CC06, TREMBL:A2AU04;Q6PEE8;Q80ZI8;Q8BNH0, TREMBL:A2AU05;Q8BR82, TREMBL:E9QNT4;Q3TWK2
6	64	Itgav	P43406	Integrin alpha-V	all peptides matched SWISS-PROT:P43406; four also matched TREMBL:A2AKI5;Q3U4C8;Q80Y67 and TREMBL:A2AKI6; of these four, one also matched TREMBL:B7ZCI9
2	25	Itgav		Integrin alpha-V		both matched TREMBL:A2AKI5;Q3U4C8;Q80Y67 and TREMBL:A2AKI6
9	76	Itgb1	P09055	Integrin beta-1	all peptides matched SWISS-PROT:P09055; two also matched TREMBL:E9Q012;Q60993;Q61126
2	6	Itgb4		Integrin beta-4		both peptides match SWISS-PROT:A2A863-1, SWISS-PROT:A2A863-2, SWISS-PROT:A2A863-3, TREMBL:A2A864
1	2	Itgb5	O70309 (-1 or -2?)	Integrin beta-5	peptide matches both SWISS-PROT:O70309-1 and -2
1	1	Itgb7		Integrin beta-7		SWISS-PROT:P26011
1	2	Itpr1	P11881	Inositol 1:4:5-trisphosphate receptor type 1	peptide matched SWISS-PROT:P11881-1 to -8 as well as TREMBL:E9Q7K4, TREMBL:E9QMV7;Q6NV80 and TREMBL:E9QMV6
1	7	Jag1	Q9QXX0	Protein jagged-1	*
1	1	Kcnb1	Q03717	Potassium voltage-gated channel subfamily B member 1	peptide also matches TREMBL:B0LAE2;Q0N2S5;Q80X33;Q8K0D1
1	2	Kdelc1	Q9JHP7 (-1, -2, or -3?)	KDEL motif-containing protein 1	peptide matches SWISS-PROT:Q9JHP7-1, -2 and -3
1	1	Kiaa1549		UPF0606 protein KIAA1549		SWISS-PROT:Q68FD9, IPI:IPI00886009.3
2	10	Kirrel	Q80W68 (-1 or -2?)	Kin of IRRE-like protein 1	both peptides match SWISS-PROT:Q80W68-1 and -2
1	5	Krt77		Keratin: type II cytoskeletal 1b		SWISS-PROT:Q6IFZ6
2	5	L1cam		Neural cell adhesion molecule L1		both peptides match SWISS-PROT:P11627, TREMBL:A2AFG8;E9Q597;Q9QYQ7 TREMBL:Q6PGJ3 and TREMBL:A2AFG7; one also matches TREMBL:A2AFG6
7	36	Lama1	P19137	Laminin subunit alpha-1	*
2	7	Lama4	P97927	Laminin subunit alpha-4	*
7	60	Lama5	Q61001	Laminin subunit alpha-5	all peptides match SWISS-PROT:Q61001 and TREMBL:A2ABW7; five also match TREMBL:E9Q6Y5;Q3TZ05;Q6ZQA1;Q712T9;Q80VE8;Q8R3Y7
3	53	Lamb1	P02469	Laminin subunit beta-1	all peptides also match TREMBL:E9PXZ9;Q3UR38;Q8K271;Q9CRX6
6	61	Lamc1	P02468	Laminin subunit gamma-1	one peptide also matches IPI:IPI00886190.1
11	58	Lamp1	P11438	Lysosome-associated membrane glycoprotein 1	*
7	9	Lamp2	P17047 (-1, -2 or -3?)	Lysosome-associated membrane glycoprotein 2	all match SWISS-PROT:P17047-1 through -3
1	1	Ldlr	P35951	Low-density lipoprotein receptor	peptide also matches TREMBL:E9Q3S1;Q3TDD1 and TREMBL:Q3TVR4;Q3U8R7;Q6GTJ9;Q8VCT0;Q91ZJ1
1	10	Lgals3bp		Galectin-3-binding protein		SWISS-PROT:Q07797, TREMBL:E9Q5X5
1	17	Lman2	Q9DBH5	Vesicular integral-membrane protein VIP36	peptide also matches TREMBL:Q8BJL4
1	22	Lmbrd1		Probable lysosomal cobalamin transporter		SWISS-PROT:Q8K0B2-1, SWISS-PROT:Q8K0B2-2, SWISS-PROT:Q8K0B2-3
3	67	Lnpep	Q8C129	Leucyl-cystinyl aminopeptidase	*
1	21	Lpar4		Lysophosphatidic acid receptor 4		SWISS-PROT:Q8BLG2, TREMBL:A2ADM5;Q80UD5
1	2	Lpar6		Lysophosphatidic acid receptor 6		SWISS-PROT:Q8BMC0
1	3	Lphn2	Q8JZZ7 (-1 or -2?)	Latrophilin-2 (Fragment)	peptide matches SWISS-PROT:Q8JZZ7-1, SWISS-PROT:Q8JZZ7-2, and TREMBL:E9Q6C7
14	41	Lrp1	Q91ZX7	Prolow-density lipoprotein receptor-related protein 1	all peptides match SWISS-PROT:Q91ZX7; two additionally match TREMBL:Q3U5J2
1	8	Lrpap1	P55302	Alpha-2-macroglobulin receptor-associated protein	peptide also matches TREMBL:Q3U8U9 and TREMBL:Q3TL96;Q6ZY49;Q8C252;Q8K295
1	3	Lrrc8b		Leucine-rich repeat-containing protein 8B		SWISS-PROT:Q5DU41, TREMBL:B2RSI6;Q3TNH2
1	6	Lrrn4		Neuronal leucine rich repeat-4		SWISS-PROT:P59383, TREMBL:A2ANX0;Q6EI14
3	4	Ltbp1	Q8CG19 (-1, -2 or -3?)	Latent-transforming growth factor beta-binding protein: isoform 1L	all peptides match SWISS-PROT:Q8CG19-1; two also match SWISS-PROT:Q8CG19-2 and -3; one of these two additionally matches TREMBL:B1B1E2;Q99PJ3
1	2	Ltbp2	O08999	Latent-transforming growth factor beta-binding protein 2	peptide also matches TREMBL:E9Q1D6;Q0VD84 and TREMBL:E9Q854;E9QNQ3
2	22	Ly6g6c	Q9Z1Q4	Lymphocyte antigen 6 complex locus protein G6c	*
3	48	Ly75	Q60767	Lymphocyte antigen 75	all peptides also match TREMBL:A2AW86;B2RWW5;Q3UMG1
1	29	M6pr	P24668	Cation-dependent mannose-6-phosphate receptor	peptide also matches TREMBL:A2NWD6
1	1	Mad1l1	Q9WTX8 (-1 or -2?)	Mitotic spindle assembly checkpoint protein MAD1	peptide matches SWISS-PROT:Q9WTX8-1 and TREMBL:Q3TDV6
2	4	Man1a2	P39098 (-1 or -2?)	Mannosyl-oligosaccharide 1:2-alpha-mannosidase IB	both peptides match SWISS-PROT:P39098-1, -2 and TREMBL:Q5SUY8
1	10	Man2a1	P27046	Alpha-mannosidase 2	peptide also matches TREMBL:B9EHS6;Q8C4L1
1	1	Man2a2		mannosidase 2: alpha 2		TREMBL:Q197W7;Q3UVK1;Q7TPQ0, TREMBL:Q3TSU5, TREMBL:Q8BRK9;Q9WU23
1	1	Maoa	Q64133	Amine oxidase [flavin-containing] A	peptide also matches TREMBL:B1AX52;Q3TPD9;Q3U2X5;Q3UJ53
1	3	Mcam	Q8R2Y2 (-1 or -2?)	Cell surface glycoprotein MUC18	peptide matches SWISS-PROT:Q8R2Y2-1, -2, and IPI:IPI00894602.1
1	5	Mcoln1		Mucolipin-1		SWISS-PROT:Q99J21-1, SWISS-PROT:Q99J21-2
1	4	Mela		Envelope protein		TREMBL:P70356, TREMBL:Q2HJ08, TREMBL:E3T928, TREMBL:Q61919, TREMBL:Q04586, TREMBL:Q60589, TREMBL:Q1KYM0
1	1	Met		Hepatocyte growth factor receptor		SWISS-PROT:P16056, TREMBL:D3YVY2
1	2	Mfap3l		Isoform 1 of Microfibrillar-associated protein 3-like		SWISS-PROT:Q9D3X9-1
2	4	Mfap4		Microfibril-associated glycoprotein 4		both peptides match SWISS-PROT:Q9D1H9-1, SWISS-PROT:Q9D1H9-2
1	2	Mfge8	P21956 (-1 or -2?)	Lactadherin	peptide matches SWISS-PROT:P21956-1, -2, TREMBL:E9QKW0 and TREMBL:Q3U8S9;Q9QWQ1
1	61	Mfsd2a		Major facilitator superfamily domain-containing protein 2A		SWISS-PROT:Q9DA75
1	5	Mfsd8		Major facilitator superfamily domain-containing protein 8		SWISS-PROT:Q8BH31
1	1	Mgat5		Alpha-1:6-mannosylglycoprotein 6-beta-N-acetylglucosaminyltransferase A		SWISS-PROT:Q8R4G6
2	28	Mme	Q61391	Neprilysin	one peptide also matches TREMBL:Q8BNU9
1	5	Mppe1		Metallophosphoesterase 1		SWISS-PROT:Q80XL7-1, SWISS-PROT:Q80XL7-2
1	27	Mpzl1		myelin protein zero-like protein 1		SWISS-PROT:Q3TEW6-1, SWISS-PROT:Q3TEW6-2
5	42	Mrc2	Q64449 (-1 or -2?)	Macrophage mannose receptor 2	all peptides match SWISS-PROT:Q64449-2 and TREMBL:A2AAB0;Q14AX9; four also match SWISS-PROT:Q64449-1
3	31	Msln	Q61468	Mesothelin	*
2	11	Msr1		Macrophage scavenger receptor types I and II		both peptides match SWISS-PROT:P30204-1, SWISS-PROT:P30204-2, TREMBL:Q8CED7, TREMBL:E9QNQ5;Q3U3E5, IPI:IPI00990896.1
1	1	Muc4		Mucin-4		SWISS-PROT:Q8JZM8, TREMBL:E9Q7Q0;Q9QXG1
1	2	Naglu		alpha-N-acetylglucosaminidase		TREMBL:A2BFA6;O54752;O88325
2	96	Ncam1	P13595 (-1, .., -4?)	Neural cell adhesion molecule 1	both peptides match SWISS-PROT:P13595-1 to -4, TREMBL:E9Q589, TREMBL:O88682;Q61946;Q6LBT4 and IPI:IPI00989517.1
6	9	Ncstn	P57716	Nicastrin	five peptides additionally match TREMBL:E9QLZ6;Q3TDE4;Q3TV74, while one additionally matches TREMBL:D6RCJ2 TREMBL:E9QLZ6;Q3TDE4;Q3TV74 instead
2	6	Neo1	P97798 (-1, .., -5?)	Neogenin	both peptides match SWISS-PROT:P97798-1 through -5 as well as TREMBL:E9QLA4 and TREMBL:E9QLA3;Q7TQG5
1	20	Nid2	O88322	Nidogen-2	peptide also matches TREMBL:Q3TPN0;Q3US45;Q7TQF0;Q8C6Z2;Q8CFA3;Q8R5G0
2	4	Npc1	O35604	Niemann-Pick C1 protein	both peptides also match TREMBL:Q7TMD4 and TREMBL:Q3U2B2;Q8BLK0
1	1	Npr3	P70180	Atrial natriuretic peptide clearance receptor	peptide also matches TREMBL:E9Q6X6;Q3TLF4;Q7TMG7 and IPI:IPI00719844.1
9	138	Nptn	P97300 (-1, .., -4?)	Neuroplastin	all peptides match SWISS-PROT:P97300-1 through -3; four also match SWISS-PROT:P97300-4
3	7	Nrp1		Neuropilin-1		all peptides match SWISS-PROT:P97333, TREMBL:Q3UFP7;Q3UQY7;Q6PAR3;Q7TQ64;Q80X28
2	27	Nrp2	O35375 (-1, .., -6?)	Neuropilin-2	both peptides match SWISS-PROT:O35375-1 through -6 as well as TREMBL:Q8QZY7 SWISS-PROT:O35375-2, TREMBL:Q3U5I8;Q3URT2;Q8BPZ0, and TREMBL:B1AT42;Q8K2T3
4	77	Nt5e	Q61503	5'-nucleotidase	all peptides also match TREMBL:Q8C8G9
1	3	Nup210	Q9QY81	Nuclear pore membrane glycoprotein 210	peptide also matches TREMBL:Q8C5C6
2	2	Odz4	Q3UHK6 (-1, .., -4?)	Teneurin-4	both peptides match SWISS-PROT:Q3UHK6-1 through -4
4	3	Osmr	O70458 (-1 or -2?)	Oncostatin-M specific receptor subunit beta	all peptides match SWISS-PROT:O70458-1; three of the four also match SWISS-PROT:O70458-2
1	5	Ostm1		Osteopetrosis-associated transmembrane protein 1		SWISS-PROT:Q8BGT0
1	6	P2rx4		P2X purinoceptor 4		SWISS-PROT:Q9JJX6-1, SWISS-PROT:Q9JJX6-2, SWISS-PROT:Q9JJX6-3, SWISS-PROT:Q9JJX6-4, TREMBL:Q9Z256, TREMBL:D3Z5U5;E9QNH4, TREMBL:D3YYR5;Q9WUN9,TREMBL:Q3TR36;Q3UCX4;Q9Z257
1	1	P4ha1	Q60715 (-1 or -2?)	Prolyl 4-hydroxylase subunit alpha-1	peptide matches SWISS-PROT:Q60715-1, -2 and TREMBL:E9Q7B0;Q3TTT2
1	7	Panx1		Pannexin-1		SWISS-PROT:Q9JIP4, TREMBL:Q3U181;Q5RL18
3	4	Pcdh1		Protocadherin 1		all peptides matched TREMBL:Q2TJH4;Q2TJI8;Q8CFX3;Q8QZT6;Q9CVI3 and TREMBL:Q2TJI9
1	25	Pcdh7		Protocadherin 7		TREMBL:A2RS43;Q2TJI4, TREMBL:E9Q2S0;O88185;O88274;Q2TJI5;Q2TJI6;Q3TVS7;Q3USI1;Q8CA35
1	23	Pcdhgc3		Protocadherin gamma subfamily C: 3		TREMBL:Q91XX1
1	21	Pcyox1	Q9CQF9	Prenylcysteine oxidase	peptide also matches IPI:IPI00856823.1
1	1	Pcyox1l	Q8C7K6	Prenylcysteine oxidase-like	*
2	3	Pdgfra	P26618 (-1 or -2?)	Alpha-type platelet-derived growth factor receptor	both peptides match SWISS-PROT:P26618-1 to -2; one also matches TREMBL:Q3UTU2;Q8CGH8
4	5	Pdgfrb	P05622	Beta-type platelet-derived growth factor receptor	all peptides also match TREMBL:Q003I5;Q3TZ27 and TREMBL:E9QN12;Q3UYC9;Q7TMR8
2	15	Pecam1	Q08481 (-1, .., -4?)	Platelet endothelial cell adhesion molecule	both peptides match SWISS-PROT:Q08481-1 through -4, TREMBL:B1ARB3;Q8CAW4, and TREMBL:E9Q0X6;Q8K4F4; one also matches TREMBL:B1ARA9
1	4	Pigs	Q6PD26	GPI transamidase component PIG-S	peptide also matches TREMBL:E9Q761;Q3V397
1	2	Pigt	Q8BXQ2	GPI transamidase component PIG-T	peptide also matches TREMBL:B7ZC19
4	32	Plaur	P35456	Urokinase plasminogen activator surface receptor	*
1	14	Plod1	Q9R0E2	Procollagen-lysine:2-oxoglutarate 5-dioxygenase 1	peptide also matches TREMBL:A2A7Y9
2	23	Plod2	Q9R0B9	Procollagen-lysine:2-oxoglutarate 5-dioxygenase 2	peptide also matches TREMBL:E9QM54;Q923L1
1	6	Pltp		Phospholipid transfer protein		SWISS-PROT:P55065, TREMBL:A2A5K4
1	3	Plxdc2	Q9DC11	Plexin domain-containing protein 2	peptide also matches TREMBL:B1AY85
2	41	Plxna1	P70206	Plexin-A1	*
2	11	Plxnb1	Q8CJH3	Plexin-B1	both peptides also match TREMBL:B2RWT9;E9QKS4
5	33	Plxnb2		Plexin-B2		all peptides match TREMBL:B2RXS4;Q3UH76;Q8K2J5;Q99LF0; one also matches TREMBL:E9PY77; of the other four, all match TREMBL:E9Q832;Q8CHG6 and one also matches TREMBL:E9PY77
4	7	Podxl	Q9R0M4	Podocalyxin-like protein 1	all also match TREMBL:Q8VIQ4
1	2	Pofut2	Q8VHI3	GDP-fucose protein O-fucosyltransferase 2	*
1	2	Pomt2	Q8BGQ4 (-1, -2 or -3?)	Protein O-mannosyl-transferase 2	peptide matches SWISS-PROT:Q8BGQ4-1 through -3
1	1	Postn	Q62009 (-1, .., -5?)	Periostin	peptide matches SWISS-PROT:Q62009-1 through -5
1	5	Ppap2a		Lipid phosphate phosphohydrolase 1		SWISS-PROT:Q61469-1, SWISS-PROT:Q61469-2
1	19	Ppm1l		Protein phosphatase 1L		SWISS-PROT:Q8BHN0-1
1	88	Prnp	P04925	Major prion protein	*
1	4	Procr		Endothelial protein C receptor		SWISS-PROT:Q64695, TREMBL:Q8K357, TREMBL:A2AUV5;Q9JKV8, TREMBL:Q4FK76
6	34	Prom1	O54990 (-1, .., -6?)	Prominin-1	all peptides match SWISS-PROT:O54990-1, -2, -3, -6, TREMBL:Q8R056, IPI:IPI00626454.3, and IPI:IPI00944173.1; three also match SWISS-PROT:O54990-4, -5 and TREMBL:Q8C3K1
2	4	Prom2		Prominin-2		both peptides match SWISS-PROT:Q3UUY6-1, SWISS-PROT:Q3UUY6-2
2	5	Prtg	Q2EY15	Protogenin	*
1	6	Psap	Q61207	Sulfated glycoprotein 1	peptide also matches TREMBL:Q3UAS4, TREMBL:Q3TXJ0, TREMBL:Q3UE29;Q8BFQ1, TREMBL:E9PZ00;Q3TWM9, TREMBL:B2RUD7;Q3TID4;Q3TIT5;Q3TKB2;Q3TKK3;Q3TWE9;Q3TWF9;Q3TWL8;Q3TXP9;Q3U5W2;Q3U825;Q3U897;Q3U8C4
5	91	Ptgfrn	Q9WV91	Prostaglandin F2 receptor negative regulator	peptides also match TREMBL:O54696;Q5SRA8;Q69ZJ6
8	229	Ptk7	Q8BKG3	Tyrosine-protein kinase-like 7	four peptides also match TREMBL:Q3V2W2
1	1	Ptprf		Receptor-type tyrosine-protein phosphatase F		SWISS-PROT:A2A8L5
1	27	Ptprg	Q05909	Receptor-type tyrosine-protein phosphatase gamma	peptide also matches TREMBL:Q8BPV2 and TREMBL:D6RD11
5	23	Ptprj	Q64455	Receptor-type tyrosine-protein phosphatase eta	all peptides also match TREMBL:A2AWF9 and TREMBL:A2AWF8;E9QAB0;Q61373
1	3	Ptprk	P35822	Receptor-type tyrosine-protein phosphatase kappa	peptide also matches TREMBL:B2RRF0;Q8C462;Q8C819;Q99KV5
3	2	Ptprm		Receptor-type tyrosine-protein phosphatase mu		all peptides match SWISS-PROT:P28828, TREMBL:E9Q9S6;Q6PDN0, TREMBL:Q68FM4, and TREMBL:E9QKU4;Q3TPN4
1	1	Ptprz1		Protein tyrosine phosphatase: receptor type Z: polypeptide 1		TREMBL:B2RXS8;B9EKR1;Q810U6;Q8C4M8;Q99LN6;Q9WUT8
1	1	Pttg1ip	Q8R143	Pituitary tumor-transforming gene 1 protein-interacting protein	*
1	7	Pvr		Tumor-associated glycoprotein E4		TREMBL:Q60977, TREMBL:Q8BVF6;Q8K094;Q91WP1
3	43	Pvrl1	Q9JKF6	Poliovirus receptor-related protein 1	peptides also match TREMBL:Q6P9M9
2	4	Pvrl2	P32507 (-1 or -2?)	Poliovirus receptor-related protein 2	both peptides match SWISS-PROT:P32507-1 and -2
1	6	Qsox2	Q3TMX7 (-1, -2 or -3?)	Sulfhydryl oxidase 2	peptide matches SWISS-PROT:Q3TMX7-1, -2 and -3
1	1	Rcn3	Q8BH97	Reticulocalbin-3	peptide also matches TREMBL:D3Z7T1, TREMBL:D3Z3A9
1	1	Rhbdf2		Inactive rhomboid protein 2		SWISS-PROT:Q80WQ6
3	19	Rnf13		E3 ubiquitin-protein ligase RNF13		all peptides match SWISS-PROT:O54965-1, SWISS-PROT:O54965-2, TREMBL:Q3TJV7;Q6PEA8
1	5	Ror2	Q9Z138	Tyrosine-protein kinase transmembrane receptor ROR2	peptides also match TREMBL:E9PUN5;Q8K0Q8 and TREMBL:E9QKB3;Q3TZP9;Q8BSP6;Q8C3W2
1	1	Rpn1	Q91YQ5	Dolichyl-diphosphooligosaccharide--protein glycosyltransferase subunit 1	*
1	1	Rps8	P62242	40S ribosomal protein S8	peptide also matches TREMBL:D3YW44 (Gm5121), TREMBL:Q5SZV3, IPI:IPI00621229.1, IPI:IPI00971244.1, IPI:IPI00989105.1, and IPI:IPI00990242.1
1	1	Rtn4r		Reticulon-4 receptor		SWISS-PROT:Q99PI8
1	7	Ryk		Tyrosine-protein kinase RYK		SWISS-PROT:Q01887, TREMBL:Q71UK0;Q8K272
1	1	S1pr1		Sphingosine 1-phosphate receptor 1		SWISS-PROT:O08530, SWISS-PROT:Q91X56 (S1pr5), TREMBL:Q3UUK3;Q99NR5;Q9DC35
1	48	S1pr2		Sphingosine 1-phosphate receptor 2		SWISS-PROT:P52592, TREMBL:Q3U5W6;Q8C3Q7
1	4	Scara3		Scavenger receptor class A member 3		SWISS-PROT:Q8C850
6	77	Scarb2	O35114	Lysosome membrane protein 2	*
1	5	Sel1l	Q9Z2G6 (-1 or -2?)	Protein sel-1 homolog 1	peptide matches both SWISS-PROT:Q9Z2G6-1 and -2
1	2	Sema4c		Semaphorin-4C		SWISS-PROT:Q64151
1	26	Sema4d	O09126	Semaphorin-4D	peptide also matches TREMBL:E9Q388;Q8BJC1 and TREMBL:Q6GTM9
1	3	Serpinh1	P19324	Serpin H1	peptide also matches TREMBL:Q3TJK3;Q3TMD2;Q3TWG9;Q5U4D0;Q8BV87;Q8BVU9
1	3	Sgcb		Beta-sarcoglycan		SWISS-PROT:P82349, TREMBL:Q9CYD9, TREMBL:E9Q8J4
1	3	Sidt2	Q8CIF6 (-1 or -2?)	SID1 transmembrane family member 2	peptide matches SWISS-PROT:Q8CIF6-1, -2 and TREMBL:E0CXC7
1	3	Sil1	Q9EPK6	Nucleotide exchange factor SIL1	*
1	1	Sirpa		Tyrosine-protein phosphatase non-receptor type substrate 1		SWISS-PROT:P97797-1, SWISS-PROT:P97797-2, TREMBL:E0CYM8, TREMBL:Q2M4I8;Q6P6I8
1	82	Slc12a2	P55012	Solute carrier family 12 member 2	peptide also matches TREMBL:E9PYU3;Q3TP36
1	35	Slc12a4	Q9JIS8	Solute carrier family 12 member 4	peptide also matches TREMBL:E9Q7W8;Q3TPD4;Q9QY65;Q9QY75
1	5	Slc12a7	Q9WVL3 (-1 or -2?)	Solute carrier family 12 member 7	peptide matches SWISS-PROT:Q9WVL3-1, SWISS-PROT:Q9WVL3-2, TREMBL:Q8C6Y2 and TREMBL:E9Q0L1
1	20	Slc12a9	Q99MR3	Solute carrier family 12 member 9	peptide also matches TREMBL:E9QNN4
1	2	Slc15a1		Solute carrier family 15 member 1		TREMBL:E9QMX3;Q14BA3;Q3UWE2;Q9ES78
2	12	Slc15a4	Q91W98	Solute carrier family 15 member 4	one peptide also matches TREMBL:D6RDC2 and IPI:IPI00881911.1
1	2	Slc17a5		Sialin		SWISS-PROT:Q8BN82-1, SWISS-PROT:Q8BN82-2, SWISS-PROT:Q8BN82-3
1	3	Slc19a2		Thiamine transporter variant b		TREMBL:Q8R4Y1, TREMBL:Q8BRH5;Q9EQN9, TREMBL:E9Q2R3;Q99KT3
3	44	Slc1a4	O35874	Neutral amino acid transporter A	*
3	22	Slc1a5	P51912	Neutral amino acid transporter B(0)	all peptides also match TREMBL:Q3UFR4;Q5U647;Q9ESU7 and TREMBL:E9PUM8
1	14	Slc22a21		Solute carrier family 22 member 21		SWISS-PROT:Q9WTN6, SWISS-PROT:Q9Z0E8 (Slc22a5), TREMBL:D6RH54, TREMBL:D6RDB6
1	15	Slc23a2	Q9EPR4 (-1 or -2?)	Solute carrier family 23 member 2	SWISS-PROT:Q9EPR4-1
1	10	Slc24a6		Sodium/potassium/calcium exchanger 6		SWISS-PROT:Q925Q3-1, SWISS-PROT:Q925Q3-2, SWISS-PROT:Q925Q3-3, TREMBL:D3Z5E7, TREMBL:D3Z226
1	3	Slc26a2	Q62273	Sulfate transporter	peptide also matches TREMBL:E9PZ06
1	11	Slc26a6		Anion exchanger SLC26A6a		TREMBL:E9Q4D3;Q3TQD3;Q812E2;Q8CIW6;Q8CJD0;Q8K142;Q923J3
3	110	Slc29a1	Q9JIM1 (-1 or -2?)	Equilibrative nucleoside transporter 1	all peptides match SWISS-PROT:Q9JIM1-1 and -2, TREMBL:E9PWY7, TREMBL:E9Q221, TREMBL:E9PXM6, TREMBL:E9PXQ6, TREMBL:E9PWD6, TREMBL:E9PZV0, TREMBL:E9Q7R8, TREMBL:E9Q3D1, TREMBL:E9PVH9, TREMBL:E9Q503
3	124	Slc2a1	P17809	Solute carrier family 2: facilitated glucose transporter member 1	peptides also match TREMBL:A2A7P3 and TREMBL:Q3TD17;Q3U2J2;Q6GTI3;Q8BTM5
2	275	Slc2a3	P32037	Solute carrier family 2: facilitated glucose transporter member 3	both peptides also match TREMBL:E9Q4C4, TREMBL:E9Q6T5, TREMBL:E9Q2G7
1	7	Slc30a1	Q60738	Zinc transporter 1	*
2	47	Slc39a10	Q6P5F6	Zinc transporter ZIP10	both peptides also match IPI:IPI00830206.1
3	57	Slc39a14	Q75N73 (-1 or -2?)	Zinc transporter ZIP14	all peptides match SWISS-PROT:Q75N73-1 and -2, TREMBL:D3Z6P5, TREMBL:D3Z354 and IPI:IPI00123428.1; two also match TREMBL:D3Z4Q7
6	53	Slc39a6	Q8C145	Zinc transporter ZIP6	*
19	108	Slc3a2	P10852	4F2 cell-surface antigen heavy chain	all peptides also match TREMBL:Q3TN39;Q8BTJ9
2	18	Slc43a1	Q8BSM7	Large neutral amino acids transporter small subunit 3	both peptides also match TREMBL:A2ATS4, TREMBL:B0R0N4 and IPI:IPI00753136.2
4	62	Slc44a2	Q8BY89 (-1 or -2?)	Choline transporter-like protein 2	all peptides match both SWISS-PROT:Q8BY89-1 and -2
1	1	Slc45a4	Q0P5V9 (-1, -2 or -3?)	Solute carrier family 45 member 4	peptide matches SWISS-PROT:Q0P5V9-1 through -3
1	32	Slc46a1		Proton-coupled folate transporter		SWISS-PROT:Q6PEM8
3	60	Slc4a7	Q8BTY2 (1- or -2?)	Sodium bicarbonate cotransporter 3	all peptides match SWISS-PROT:Q8BTY2-1 and -2, TREMBL:D3Y272;E3UVT8, TREMBL:E3UVT9 and TREMBL:E9QNU6
1	8	Slc5a11		Sodium/myo-inositol cotransporter 2		SWISS-PROT:Q8K0E3-1, SWISS-PROT:Q8K0E3-2
1	7	Slc5a3	Q9JKZ2	Sodium/myo-inositol cotransporter	peptide also matches TREMBL:B2RU60;Q3UMR9;Q3UZU9
2	4	Slc6a15		Sodium-dependent neutral amino acid transporter B(0)AT2		both peptides match SWISS-PROT:Q8BG16; one also matches TREMBL:Q8BLA6
1	22	Slc6a6	O35316	Sodium- and chloride-dependent taurine and beta-alanine transporter	*
1	6	Slc6a8		Sodium- and chloride-dependent creatine transporter 1		SWISS-PROT:Q8VBW1-1, SWISS-PROT:Q8VBW1-2, SWISS-PROT:Q8VBW1-3, TREMBL:E9Q6T2, TREMBL:A2ALM7;B2LHN0;E9Q151
1	1	Slc6a9		Sodium- and chloride-dependent glycine transporter 1		SWISS-PROT:P28571-1, SWISS-PROT:P28571-2, SWISS-PROT:P28571-3, TREMBL:B1ASJ0, TREMBL:E9Q3V0, TREMBL:E9Q3Z2, TREMBL:E9Q517, TREMBL:E9QA02;E9QPE6
3	84	Slc7a1	Q09143	High affinity cationic amino acid transporter 1	all peptides also match TREMBL:E9Q3N1;Q3TQZ8
1	31	Slco3a1		Solute carrier organic anion transporter family member 3A1		SWISS-PROT:Q8R3L5-1, SWISS-PROT:Q8R3L5-2, TREMBL:D3YUC4, TREMBL:D3YXA8, IPI:IPI00858197.1
1	2	Slco4a1		Solute carrier organic anion transporter family member 4A1		SWISS-PROT:Q8K078-1, SWISS-PROT:Q8K078-2
1	3	Slco4c1		Solute carrier organic anion transporter family member 4C1		SWISS-PROT:Q8BGD4
2	2	Slco5a1		Solute carrier organic anion transporter family: member 5A1		both peptides match TREMBL:E9PVD9 and TREMBL:E9PVE0;E9PVE1;Q148W2;Q8BX59;Q8BY69
1	1	Smc2	Q8CG48	Structural maintenance of chromosomes protein 2	peptide also matches TREMBL:B1AWH6, TREMBL:Q3TT08, and TREMBL:Q52KE9;Q6IR05
3	13	Smpdl3b	P58242	Acid sphingomyelinase-like phosphodiesterase 3b	*
1	14	Sort1	Q6PHU5 (-1 or -2?)	Sortilin	peptide matches Q6PHU5-1 and Q6PHU5-2
1	17	Sppl2b		Isoform 1 of Signal peptide peptidase-like 2B		SWISS-PROT:Q3TD49-1, SWISS-PROT:Q3TD49-2
2	30	Ssr2		Translocon-associated protein subunit beta		both peptides match SWISS-PROT:Q9CPW5
2	14	St14	P56677	Suppressor of tumorigenicity protein 14	*
1	1	St3gal1		CMP-N-acetylneuraminate-beta-galactosamide-alpha-2:3-sialyltransferase 1		SWISS-PROT:P54751
2	22	Stt3a	P46978	Dolichyl-diphosphooligosaccharide--protein glycosyltransferase subunit STT3A	both peptides also match TREMBL:Q8BMP9
2	20	Stt3b	Q3TDQ1	Dolichyl-diphosphooligosaccharide--protein glycosyltransferase subunit STT3B	*
1	4	Sulf2	Q8CFG0	Extracellular sulfatase Sulf-2	both peptides also match TREMBL:Q3TNM3;Q6ZPV3
1	1	Sun2	Q8BJS4 (-1, -2 or -3?)	SUN domain-containing protein 2	peptide matches SWISS-PROT:Q8BJS4-1 through -3
1	13	Sv2b		Synaptic vesicle glycoprotein 2B		SWISS-PROT:Q8BG39
4	56	Sypl1	O09117 (-1, -2 or -3?)	Synaptophysin-like protein 1	all peptides match SWISS-PROT:O09117-1 and -2; three also match TREMBL:D6RFU9
1	10	Tacstd2		Tumor-associated calcium signal transducer 2		SWISS-PROT:Q8BGV3
2	3	Tek		Angiopoietin-1 receptor		both peptides match SWISS-PROT:Q02858, TREMBL:B1AWS8, TREMBL:Q80YS4
1	13	Tfpi	O54819 (-1 or -2?)	Tissue factor pathway inhibitor	peptide matches SWISS-PROT:O54819-1 and -2, TREMBL:Q8BSB7;Q8CI80, TREMBL:A2ARA0, and TREMBL:A2ARA3
2	81	Tfrc	Q62351	Transferrin receptor protein 1	*
2	58	Tgoln1	Q62313	Trans-Golgi network integral membrane protein 1	*
2	12	Thbd	P15306	Thrombomodulin	*
2	21	Thbs1	P35441	Thrombospondin-1	*
1	1	Thbs2	Q03350	Thrombospondin-2	peptide also matches TREMBL:Q8CG21;Q8K2B7 and TREMBL:E9QLI1;Q7TMT3
1	101	Thy1	P01831	Thy-1 membrane glycoprotein	*
2	4	Tm2d1		TM2 domain-containing protein 1		both peptides matched SWISS-PROT:Q99MB3-1 and -2 as well as IPI:IPI00649280.1; one peptide also matched IPI:IPI00970619.1 while the other also matched TREMBL:B1AUI4
1	1	Tm2d3	Q8BJ83 (-1 or -2?)	TM2 domain-containing protein 3	peptide matched both SWISS-PROT:Q8BJ83-1 and -2
1	1	Tm4sf1		Transmembrane 4 L6 family member 1		SWISS-PROT:Q64302
1	25	Tm9sf1	Q9DBU0	Transmembrane 9 superfamily member 1	peptide also matches TREMBL:D3YWH4, TREMBL:D6RGM8, and TREMBL:D3Z6X7
1	80	Tm9sf3	Q9ET30	Transmembrane 9 superfamily member 3	peptide also matches TREMBL:Q8C6F5 and TREMBL:Q3UH23
3	3	Tmed4	Q8R1V4	Transmembrane emp24 domain-containing protein 4	all peptides also match TREMBL:Q5SVW9
2	31	Tmed9	Q99KF1	Transmembrane emp24 domain-containing protein 9	both peptides also match TREMBL:E9PWI2;Q9CZL0 and TREMBL:Q8BLM5
1	36	Tmeff1		Tomoregulin-1		SWISS-PROT:Q6PFE7-1, SWISS-PROT:Q6PFE7-2, SWISS-PROT:Q6PFE7-3
1	5	Tmem104		Transmembrane protein 104		SWISS-PROT:Q3TB48, TREMBL:Q6KAU5
1	9	Tmem132a	Q922P8	Transmembrane protein 132A	peptide also matches TREMBL:D3Z4S6
1	4	Tmem150a		Transmembrane protein 150A		SWISS-PROT:Q91WN2
1	48	Tmem181a		Transmembrane protein 181A		TREMBL:Q3U3W2, TREMBL:Q80TD8, TREMBL:B2RVR2;E9Q4Q1, TREMBL:E9Q6H7
6	34	Tmem2	Q5FWI3	Transmembrane protein 2	*
1	1	Tmem231	Q3U284	Transmembrane protein 231	*
1	2	Tmem245		hypothetical protein LOC242474		TREMBL:D3YWD3, TREMBL:B1AZA8, TREMBL:B1AZA5
1	2	Tmem259	Q8CIV2 (-1 or -2?)	Membralin	peptide matches both SWISS-PROT:Q8CIV2-1 and -2
2	2	Tmem26		Transmembrane protein 26		both peptides match SWISS-PROT:Q3UP23 and TREMBL:Q149T4
1	34	Tmem63b	Q3TWI9	Transmembrane protein 63B	peptide also matches TREMBL:D3YY83, TREMBL:D3YXV7, TREMBL:D3Z0P2, TREMBL:D3YYJ8, and TREMBL:D3Z2D8
3	54	Tmem87a	Q8BXN9 (-1, -2 or -3?)	Transmembrane protein 87A	all peptides match SWISS-PROT:Q8BXN9-1 through -3 and IPI:IPI00877284.1
1	3	Tmem87b	Q8BKU8 (-1, -2 or -3?)	Transmembrane protein 87B	peptide matches SWISS-PROT:Q8BKU8-1 through -3
1	2	Tmprss4		Transmembrane protease serine 4		SWISS-PROT:Q8VCA5, TREMBL:E9Q4T9
4	26	Tnc	Q80YX1 (-1, .., -5?)	Tenascin	all peptides match SWISS-PROT:Q80YX1-1 and -2; three also match SWISS-PROT:Q80YX1-3 and -4, TREMBL:E9QM59, and TREMBL:E9QKW5; of these three, two additionally match TREMBL:E9QM60;Q148T4;Q148T5;Q80YX0;Q8C9Z1 and SWISS-PROT:Q80YX1-5
2	6	Tnfrsf10b	Q9QZM4	Tumor necrosis factor receptor superfamily member 10B	both peptides also match TREMBL:Q6GSD9
2	14	Tnfsf9		Tumor necrosis factor ligand superfamily member 9		both peptides match SWISS-PROT:P41274
1	1	Tnmd		Tenomodulin		SWISS-PROT:Q9EP64
1	1	Tor1aip1	Q921T2	Torsin-1A-interacting protein 1	peptide also matches TREMBL:E9PZE1;Q1EQW1, TREMBL:D3YZJ9;E9PWW2, TREMBL:E9PZE2, and TREMBL:E9QLK1
5	26	Tpbg	Q9Z0L0	Trophoblast glycoprotein	three peptides also match TREMBL:Q3UPI2;Q8C7R8
2	5	Tpcn1	Q9EQJ0 (-1 or -2?)	Two pore calcium channel protein 1	both peptides matched SWISS-PROT:Q9EQJ0-1
1	8	Tpst2	O88856	Protein-tyrosine sulfotransferase 2	peptide also matches TREMBL:Q3TQN1
2	6	Trpc6	Q61143	Short transient receptor potential channel 6	both peptides also match TREMBL:B9EIW2; one additionally matches TREMBL:Q3UZG1
1	4	Trpv4	Q9EPK8	Transient receptor potential cation channel subfamily V member 4	peptide also matches TREMBL:D3Z1H6, TREMBL:D3Z1H7, and TREMBL:E9Q7L7;Q3TYG5
1	22	Tspan13	Q9D8C2	Tetraspanin-13	*
2	9	Tspan3	Q9QY33	Tetraspanin-3	both peptides also match TREMBL:E9PZV2;Q8BPU2 and TREMBL:Q3U364
2	32	Tspan31	Q9CQ88	Tetraspanin-31	*
2	61	Tspan6	O70401	Tetraspanin-6	both peptides also match TREMBL:Q3TV84;Q99L96
1	1	Ttyh3	Q6P5F7 (-1 or -2?)	Protein tweety homolog 3	peptide matches both SWISS-PROT:Q6P5F7-1 and -2
1	2	Txndc15		Thioredoxin domain-containing protein 15		SWISS-PROT:Q6P6J9
1	15	Unc5b		Isoform 1 of Netrin receptor UNC5B		SWISS-PROT:Q8K1S3-1
1	3	Unc5c		Isoform 1 of Netrin receptor UNC5C		SWISS-PROT:O08747-1, SWISS-PROT:O08747-2, SWISS-PROT:Q8K1S3-1, SWISS-PROT:Q8K1S3-2, TREMBL:E9PVI4;Q3UTY3
1	2	Upk1b		Uroplakin-1b		SWISS-PROT:Q9Z2C6
1	56	Vcam1	P29533 (-1 or -2?)	Vascular cell adhesion protein 1	peptide matches SWISS-PROT:P29533-1, -2, and TREMBL:Q3TR98;Q3UPN1;Q8K0X1;Q91X98
1	11	Vcan	Q62059 (-1, .., -4?)	Versican core protein	peptide matches SWISS-PROT:Q62059-1 through -4, TREMBL:Q8BS97, TREMBL:Q4VA91, TREMBL:E9PYH0, TREMBL:Q8C9U7, and TREMBL:E9QQ15
1	42	Vtn		Vitronectin		SWISS-PROT:P29788
1	1	Wnt5a	P22725 (-1 or -2?)	Protein Wnt-5a	peptide matches both SWISS-PROT:P22725-1 and -2
1	10	Xpnpep2		X-prolyl aminopeptidase (Aminopeptidase P) 2: membrane-bound		TREMBL:Q8BU59, TREMBL:E9Q9J8, TREMBL:B1AVD1;Q3TA51;Q3TPA9;Q8BVD6;Q91Y31;Q91ZH9 TREMBL:B1AVD2
