# Supplementary material for: CD24 tracks divergent pluripotent states in mouse and human cells
Source: Nat Commun. 2015 Jun 16;6:7329. doi: 10.1038/ncomms8329 (PMC4490408; doi:10.1038/ncomms8329)
Supplement: Supplementary Data 2 — N-glycosylated peptides. The list of all peptides that (1) were derived from DOX high time course samples prepared using the cell surface capture protocol, (2) passed the STATQUEST identification confidence filter, (3) had observed masses within 20 parts-per-million of the masses predicted for their sequences, and (4) contain at least the start of a N-glycosylation sequon ('NxS' or 'NxT', where x is any amino acid save proline) in their sequence. [file ncomms8329-s3.xls]

## Sheet: Description
Supplementary Data 2: N-glycosylated peptides
The list of all peptides that (1) were derived from DOX high time course samples prepared using the cell surface capture protocol, (2) passed the STATQUEST identification confidence filter, (3) had observed masses within 20 parts-per-million of the masses predicted for their sequences, and (4) contain at least the start of a N-glycosylation sequon ('NxS' or 'NxT', where x is any amino acid save p…

## Sheet: Table S4
					Spectral Counts
Gene Name	Protein ID (UniProt)	Description	Peptide Sequence	# Isoforms/Others	Day 0 Rep 1	Day 0 Rep 2	Day 0 Rep 3	Day 2 Rep 1	Day 2 Rep 2	Day 2 Rep 3	Day 5 Rep 1	Day 5 Rep 2	Day 5 Rep 3	Day 8 Rep 1	Day 8 Rep 2	Day 8 Rep 3	Day 11 Rep 1	Day 11 Rep 2	Day 11 Rep 3	Day 16 Rep 1	Day 16 Rep 2	Day 16 Rep 3	Day 18 Rep 1	Day 18 Rep 2	Day 18 Rep 3	2oIPS Rep 1	2oIPS Rep 2	2oIPS Rep 3	rtTA Rep 1	rtTA Rep 2	rtTA Rep 3	1oIPS Rep 1	1oIPS Rep 2	1oIPS Rep 3
0610031J06Rik	SWISS-PROT:Q9JHJ3	Lysosomal protein NCU-G1	R.GNHSLFGLEVATLGQGPDCPSVNER.N	*																					1
0610031J06Rik	SWISS-PROT:Q9JHJ3	Lysosomal protein NCU-G1	R.LLEFDSTNASEGAQPPGKPYPPYSLAK.F	*	2											1				2					2
0610031J06Rik	SWISS-PROT:Q9JHJ3	Lysosomal protein NCU-G1	R.PVDDPTGAFANGSLTFK.V	*	2	2					1	1		2	2	2	2			2	2	2	2	2	5	2	2		2	2	1
2610524H06Rik	TREMBL:Q3UG79;Q9CZU9	hypothetical protein LOC330173	K.GNWSQELDR.L	1																			1	1
4930485B16Rik	TREMBL:D3Z3Q2;E9PUV7	Uncharacterized protein	K.KHNQTTDTEDLSVLFNSK.S	*		1
Abca1	SWISS-PROT:P41233	ATP-binding cassette sub-family A member 1	R.YPTPGEAPGVVGNFNK.S	1																					2
Abca1	SWISS-PROT:P41233	ATP-binding cassette sub-family A member 1	K.LNSTSHLPTQH.L	1																1	2	2
Abca1	SWISS-PROT:P41233	ATP-binding cassette sub-family A member 1	K.NPEDVQSPNGSVYTWR.E	1				2	2					2	2					2	1			2
Abca1	SWISS-PROT:P41233	ATP-binding cassette sub-family A member 1	R.EAFNETNQAIQTISR.F	1		2		2	2	1	2	4	3	2	2	2	2	2	2	2	2	2	2	2	2		1	1		1
Abcc1	TREMBL:A5D6P3;Q8BRD0;Q8C7V6	Multidrug resistance-associated protein 1	L.WTDDPPVVNGTQANR.N	*																						1	1
Abhd14a	SWISS-PROT:Q922Q6	Abhydrolase domain-containing protein 14A	R.GPNVTVLTGLTR.G	2		1			1	1			1	1	2	2		2	1	2	2	2	2	2	2	2	2		1	2
Acp2	TREMBL:A2AGR5;Q3U4F3	Lysosomal acid phosphatase	R.YEQLQNETR.Q	1								1										2			1
Acvr2b	SWISS-PROT:P27040-1	Isoform ActR-IIB1 of Activin receptor type-2B	R.NSSGTIELVK.K	3																				1
Adam10	SWISS-PROT:O35598	Disintegrin and metalloproteinase domain-containing protein 10	R.INTTSDEKDPTNPFR.F	2				2			1	2	2		2	1									3
Adamtsl4	TREMBL:Q91YP4	ADAMTS-like protein 4	R.LVSGNLTDR.G	*				2		1					1
Adamtsl4	TREMBL:Q91YP4	ADAMTS-like protein 4	R.EVQCLSGNQTLSSR.C	*				2
Adcy9	SWISS-PROT:P51830	Adenylate cyclase type 9	R.NPCNSSVLQDGR.R	1										1	2	2		2			1		1	1
Agtr2	TREMBL:E9Q666;Q3US12	Uncharacterized protein	R.NITSSRPFDNLNATGTNESAFNCSHKPSDK.H	1	2	1
Ahsg	TREMBL:O35399;Q3TIU3;Q3UEK5;Q3UEK9	Alpha-2-HS-glycoprotein	D.PTPLANCSVR.Q	*																			1
Aifm3	SWISS-PROT:Q3TY86-1	Isoform 1 of Apoptosis-inducing factor 3	K.GSPRGYQGNGTAR.H	2																					1
Alcam	TREMBL:Q54AJ5	CD166 antigen	N.SLNVSAISIPEHDEADDISDENR.E	2																							2	1				1	1
Alcam	TREMBL:Q54AJ5	CD166 antigen	R.DSYPDGNITWYR.N	3	2	2	1	1	2																	1	1	2			1		2	2
Alcam	TREMBL:Q54AJ5	CD166 antigen	R.TVNSLNVSAISIPEHDEADDISDENR.E	2	2	2	2																			2	2		1		2	2	2	2
Alpl	SWISS-PROT:P09242	Alkaline phosphatase: tissue-nonspecific isozyme	C.NTTQGNEVTSILR.W	3																					1
Alpl	SWISS-PROT:P09242	Alkaline phosphatase: tissue-nonspecific isozyme	K.VVDGERENVSMVDYAHNNYQAQ.S	1																					1
Alpl	SWISS-PROT:P09242	Alkaline phosphatase: tissue-nonspecific isozyme	R.KYMYPKNR.T	1																	2	2
Alpl	SWISS-PROT:P09242	Alkaline phosphatase: tissue-nonspecific isozyme	R.ENVSMVDYAHNNYQAQSAVPLR.H	1																1				2
Alpl	SWISS-PROT:P09242	Alkaline phosphatase: tissue-nonspecific isozyme	K.VVDGERENVSMVDYAH.N	1																1
Alpl	SWISS-PROT:P09242	Alkaline phosphatase: tissue-nonspecific isozyme	R.KYMYPKNRTDVEYELDEK.A	1																2	2		2	1
Alpl	SWISS-PROT:P09242	Alkaline phosphatase: tissue-nonspecific isozyme	K.VVDGERENVSMVDYAHNNYQAQSAVPLR.H	1																2	2	2	3	2	14					1
Alpl	SWISS-PROT:P09242	Alkaline phosphatase: tissue-nonspecific isozyme	K.YMYPKNRTDVEYELDEK.A	1											1					4	3			1
Alpl	SWISS-PROT:P09242	Alkaline phosphatase: tissue-nonspecific isozyme	K.HSHYVWNR.T	1										2				1	1	2		2	2	2			2				1		1
Alpl	SWISS-PROT:P09242	Alkaline phosphatase: tissue-nonspecific isozyme	K.YMYPKNRTDVEYELDEKAR.G	1										2	2		2						2	2						1
Alpl	SWISS-PROT:P09242	Alkaline phosphatase: tissue-nonspecific isozyme	R.CNTTQGNEVTSILR.W	3										2	2	2	2	2	2	4	2	3	2	2	2	3	3			2	2	1
Alpl	SWISS-PROT:P09242	Alkaline phosphatase: tissue-nonspecific isozyme	K.NRTDVEYELDEKAR.G	1									1	4	3		3	2	2		2	2									2
Alpl	SWISS-PROT:P09242	Alkaline phosphatase: tissue-nonspecific isozyme	K.NRTDVEYELDEK.A	1								1		2	2	2	2	3	4	9	9	7	4	4	13	2	2	3			2			1
Alpl	SWISS-PROT:P09242	Alkaline phosphatase: tissue-nonspecific isozyme	R.TRCNTTQGNEVTSILR.W	3								2	1	4	4	4	3	5	5	4	5	5	3	3	22	4	2	2	2	3	2	4	2	1
Ano1	SWISS-PROT:Q8BHY3-2	Isoform 2 of Anoctamin-1	R.YNITMCPLCDK.T	2				1	2					2	2	2	2	2	2	2	2			1	2
Ano6	SWISS-PROT:Q6P9J9-1	Isoform 1 of Anoctamin-6	R.LNITCESSK.K	*							1	1		1		1				1			1			1
Ano6	SWISS-PROT:Q6P9J9-2	Isoform 2 of Anoctamin-6	T.LSVFNITDFK.N	1							1	2
Ano6	SWISS-PROT:Q6P9J9-2	Isoform 2 of Anoctamin-6	K.NPNGTDPIQK.Y	1	3	1		2	1				3		2										4
Ano6	SWISS-PROT:Q6P9J9-2	Isoform 2 of Anoctamin-6	K.ENPYIGLGNYTLCR.Y	1	2			1			2	2	2	2	2	2	2				2				2				2	2
Ano6	SWISS-PROT:Q6P9J9-2	Isoform 2 of Anoctamin-6	K.NTDKENPYIGLGNYTLCR.Y	1	4	3	2	2	1		2	2	2	4	3	4		1		2	3	2	3	2				1	1	2
Anpep	TREMBL:Q3UP74	Aminopeptidase N	R.FTCNQTTDVIIIH.S	*																							1
Anpep	TREMBL:Q3UP74	Aminopeptidase N	K.NPNNNTIHPN.L	1										1
Anpep	TREMBL:Q3UP74	Aminopeptidase N	R.FTCNQTTDVIIIHSK.K	*							2	1	2		1														1	2
Anpep	TREMBL:Q3UP74	Aminopeptidase N	R.NATLVNEADK.L	1			2	2	2	3	1	1	2	2	2	1										2	2	2	2	2	2		2	2
Anpep	TREMBL:Q3UP74	Aminopeptidase N	K.NPNNNTIHPNLR.S	1		1	2	2		2				2	2	2
Anpep	TREMBL:Q3UP74	Aminopeptidase N	R.NATLVNEADKLR.S	1	2	1	2		2	2				2		2
Anpep	TREMBL:Q3UP74	Aminopeptidase N	K.SGQEDHYWLDVEKNQSAK.F	1	2									1												2	1		2
Antxr1	SWISS-PROT:Q9CZ52-2	Isoform 2 of Anthrax toxin receptor 1	K.DFNETQLAR.I	1	2	2	2	2	2	2	2	2	2	2	2	2	2	2	2	2	2	2	2	2	2	2	2
Aplp2	TREMBL:Q3UDL6;Q61482	CDE1-binding protein CDEBP	R.RNQSLSLLYK.V	4																2							1
Apmap	SWISS-PROT:Q9D7N9	Adipocyte plasma membrane-associated protein	R.AGPNGTLFVVDAYK.G	*																2	2		1
Apr3	TREMBL:A8C1S6	Isoform 1 of Apoptosis-related protein 3	A.LPEICTLCPGGMHNLSR.V	1																					1
Aqp1	TREMBL:Q3TLW5	Aquaporin-1	R.NQTLVQDNVK.V	*				2	2	2	2	2		2	2		1	1								1	1					2	2
Asah1	TREMBL:Q3TWT5;Q3U646;Q3U8A7;Q78P93	Acid ceramidase	R.SVLENTTSYEEAK.N	*																1				1							2
Asz1	TREMBL:D6RFV1	Uncharacterized protein	K.RSLPVEEKNETFK.K	*										1
Atp13a3	SWISS-PROT:Q5XF89-1	Isoform 1 of Probable cation-transporting ATPase 13A3	K.VCDPNSDVCNTTR.S	1			1		2	2	2	2	2	2		2	2	2	2		2	2	2	2	3	2		2		2	2
Atp1b1	TREMBL:B0LAB6;Q3TRA6;Q3TSQ1;Q3TV47;Q545P0	Sodium/potassium-transporting ATPase subunit beta-1	L.LAVQFTNLTVDTEIR.V	*																									2	5
Atp1b1	TREMBL:B0LAB6;Q3TRA6;Q3TSQ1;Q3TV47;Q545P0	Sodium/potassium-transporting ATPase subunit beta-1	R.VLGFKPKPPKNES.L	*																						1			2
Atp1b1	TREMBL:B0LAB6;Q3TRA6;Q3TSQ1;Q3TV47;Q545P0	Sodium/potassium-transporting ATPase subunit beta-1	L.AVQFTNLTVDTEIR.V	*																						3	3		2	2	2
Atp1b1	TREMBL:B0LAB6;Q3TRA6;Q3TSQ1;Q3TV47;Q545P0	Sodium/potassium-transporting ATPase subunit beta-1	K.LDWLGNCSGLNDDSYGYR.E	*																					3	2		2	2	2	3
Atp1b2	TREMBL:Q3UR55	Sodium/potassium-transporting ATPase subunit beta-2	K.FLEPYNDSIQAQK.N	*																						2	2	2	2	1	2	2	2	1
Atp1b3	TREMBL:Q1WWL1;Q3U9D4;Q544Q7;Q71VC6	Sodium/potassium-transporting ATPase subunit beta-3	K.NLTSCPDGAPFIQH.G	*								2	1								2	1
Atp1b3	TREMBL:Q1WWL1;Q3U9D4;Q544Q7;Q71VC6	Sodium/potassium-transporting ATPase subunit beta-3	E.NATIATYPEFGVLDLK.Y	1							2	2		2	1
Atp1b3	TREMBL:Q1WWL1;Q3U9D4;Q544Q7;Q71VC6	Sodium/potassium-transporting ATPase subunit beta-3	K.NLTSCPDGAPFIQHGPDYR.A	*				2			2	2	2	2	2	4	2	2		3	3	3	3	2	3	3	4	2	2	2	2	2	2
Atp1b3	TREMBL:Q1WWL1;Q3U9D4;Q544Q7;Q71VC6	Sodium/potassium-transporting ATPase subunit beta-3	Y.SVEEQKNLTSCPDGAPFIQHGPDYR.A	*				2	2		3	4	4	2	1	2	2	2	2	2	2	2	2	2	6			1	2	2	2
Atp1b3	TREMBL:Q1WWL1;Q3U9D4;Q544Q7;Q71VC6	Sodium/potassium-transporting ATPase subunit beta-3	E.ENATIATYPEFGVLDLK.Y	1	2	2								2	2	2		2		2	2	2	1	2		1	2		2	2		2	1
Atp1b3	TREMBL:Q1WWL1;Q3U9D4;Q544Q7;Q71VC6	Sodium/potassium-transporting ATPase subunit beta-3	K.EENATIATYPEFGVLDLK.Y	1	2	4	3	4	2		10	13	7	6	6	7	5	3	2	9	10	10	9	9	16	9	9	6	6	6	6	8	6	6
Atp6ap1	TREMBL:Q3THZ3;Q3TT23;Q3TWN7;Q3UCY7;Q3UWN7;Q571E2;Q8K567	V-type proton ATPase subunit S1	K.LNASLPALLLIR.L	2																2			2	1					1
Atrn	SWISS-PROT:Q9WU60	Attractin	R.GICNASDTR.G	1				1
Axl	SWISS-PROT:Q00993	Tyrosine-protein kinase receptor UFO	K.DTQTEAGSPFVGNPGNITGAR.G	4				2	2																	1						1	2
B3galt6	TREMBL:B1ASL0	Beta-1:3-galactosyltransferase 6	R.DAYENLTAK.V	*																					2
B3gnt2	TREMBL:Q3TVJ9	UDP-GlcNAc:betaGal beta-1:3-N-acetylglucosaminyltransferase 2	R.ETNVGNQTVVR.V	*				2					1	2	3	2	1					2		4	1	2		1		1
Bcam	TREMBL:Q99K86	Bcam protein	R.NQSGIYGCR.V	1																								2		1	2			2
Bcam	TREMBL:Q99K86	Bcam protein	K.GNLTLER.V	1																							2					2
Bmpr2	TREMBL:Q3UER5;Q3UG09;Q3UU71	Bone morphogenetic protein receptor type-2	R.ISHENGTILCSK.G	*				1		1	2	2	2	2	2	2	1	1	2	3	2	2	3	3	4	2	2	2				1	2	2
Bsg	TREMBL:O55108	Isoform 2 of Basigin	K.TSDTGEEEAITNSTEAN.G	2																					2
Bsg	TREMBL:O55108	Isoform 2 of Basigin	S.NLDVNVDPGTYVCNATNAQGTTR.E	2																					1
Bsg	TREMBL:O55108	Isoform 2 of Basigin	K.SQLTISNLDVNVDPGTYVCNATNAQGTTR.E	2																				6
Bsg	TREMBL:O55108	Isoform 2 of Basigin	N.LDVNVDPGTYVCNATNAQGTTR.E	2																			2		3
Bsg	TREMBL:O55108	Isoform 2 of Basigin	K.TQLTCSLNSSGVDIVGH.R	2																	1
Bsg	TREMBL:O55108	Isoform 2 of Basigin	K.TSDTGEEEAITNSTEANGKYVVVSTPEK.S	2																1	2	1			3
Bsg	TREMBL:O55108	Isoform 2 of Basigin	L.NSSGVDIVGHR.W	2									5	2	2	2				2	1		1
Bsg	TREMBL:O55108	Isoform 2 of Basigin	C.SLNSSGVDIVGHR.W	2							2	1	2			2		2		2		2	2	2				2			2
Bsg	TREMBL:O55108	Isoform 2 of Basigin	N.VDPGTYVCNATNAQGTTR.E	2							1	2	2	1						1	2	2	2	2	2		1
Bsg	TREMBL:O55108	Isoform 2 of Basigin	S.LNSSGVDIVGHR.W	2				2					3	2			2		2		2		2	2
Bsg	TREMBL:O55108	Isoform 2 of Basigin	Q.TSVQEVNSKTQLTCSLNSSGVDIVGHR.W	2		2			2		3	3	3	2			2	2	2	2	3						2	2			2
Bsg	TREMBL:O55108	Isoform 2 of Basigin	K.TQLTCSLNSSGVDIVGHR.W	2	4	4	2	4	2		7	8	7	6	5	6	4	4	2	4	5	4	4	4	63	4	4	6	4	2	4	4	4	3
Bsg	TREMBL:O55108	Isoform 2 of Basigin	K.TSDTGEEEAITNSTEANGK.Y	2	2	2	6	8		10	12			4	6	8		6	12	6	6	10	6	5	15	5	3	11	4	3	7	5	6	6
Bst2	SWISS-PROT:Q8R2Q8	Bone marrow stromal antigen 2	R.AQAECRNTTHLLQR.Q	*																					10
Bst2	SWISS-PROT:Q8R2Q8	Bone marrow stromal antigen 2	N.SCNLTVVTLQESLEK.K	*																				1
Bst2	SWISS-PROT:Q8R2Q8	Bone marrow stromal antigen 2	R.NTTHLLQR.Q	*	1		2	2		2	2	3	2	2	1	2	1	2	2	1		2			6	2	4	3	3	2	3		1	1
Cacna2d1	SWISS-PROT:O08532-2	Isoform 2B of Voltage-dependent calcium channel subunit alpha-2/delta-1	K.DDLDPERNESEPGSQR.I	5		1	4		1	2	2	1	2	1	1	2	1	1	3	2	2	3		1		2	2	2		1		2	2
Cacna2d1	SWISS-PROT:O08532-2	Isoform 2B of Voltage-dependent calcium channel subunit alpha-2/delta-1	K.SFSGLLDCGNCSR.I	5	1			2	2	1	1		2	1		1									2	1	2						1
Cacna2d1	SWISS-PROT:O08532-2	Isoform 2B of Voltage-dependent calcium channel subunit alpha-2/delta-1	R.SLDNDNYVFTAPYFNK.S	5	2	1									1											2	1
Cadm1	SWISS-PROT:Q8R5M8-1	Isoform 1 of Cell adhesion molecule 1	M.PQHAVLSGPNLFINNLNK.T	9																2	2		1	1
Cadm1	SWISS-PROT:Q8R5M8-1	Isoform 1 of Cell adhesion molecule 1	K.DVTVIEGEVATISCQVNK.S	5										2		2	3			2	2		2	2
Cadm1	SWISS-PROT:Q8R5M8-1	Isoform 1 of Cell adhesion molecule 1	H.AVLSGPNLFINNLNK.T	9										1			1			2	2		2	2	2		2
Cadm1	SWISS-PROT:Q8R5M8-1	Isoform 1 of Cell adhesion molecule 1	R.VDDEMPQHAVLSGPNLFINNLNK.T	9										3	2	2	2			3	3	2	1	2	8	1	1
Cadm1	SWISS-PROT:Q8R5M8-1	Isoform 1 of Cell adhesion molecule 1	K.DTAVEGEEIEVNCTAMASK.P	7										2		2	1				1	1		2	17	2	1	1
Cadm1	SWISS-PROT:Q8R5M8-1	Isoform 1 of Cell adhesion molecule 1	R.FQLLNFSSSELK.V	5	2			2			4	2	2	2	2	2	2	2		6	3	4	4	3	4	2	2	2	2	2	2	2	2	2
Cadm1	SWISS-PROT:Q8R5M8-1	Isoform 1 of Cell adhesion molecule 1	K.VSLTNVSISDEGR.Y	5	2	2	2	2	2	1	5	4	3	2	2	2	2	2	2	4	2	2	4		5	2	3	4	2	2	2	2	2	2
Cadm4	SWISS-PROT:Q8R464	Cell adhesion molecule 4	R.GNESLPER.A	*									2		1	2		2	1															1
Calcr	TREMBL:O70440;Q924D5	Calcitonin receptor isoform Cla-2	Q.APTNLTDSGLDQEPFLYLVGR.K	4																									3	3
Calu	TREMBL:Q3TL33;Q6XLQ8	calumenin isoform 2	R.NVTYGTYLDDPDPDDGFNYK.Q	*	2		2	2						2		1						2			2			2			2			2
Calu	TREMBL:Q3TQD1;Q3TUF3;Q3UG11	Calumenin	K.NATYGYVLDDPDPDDGFNYK.Q	*	3	4	2	2	2			1		4	2	2	2					2			2	2		2		1	3	1	2	2
Camsap3	SWISS-PROT:Q80VC9-1	Isoform 1 of Calmodulin-regulated spectrin-associated protein 3	K.AVASSPAANNSEVK.M	2																			1
Car12	TREMBL:Q8K2J1	Car12 protein	K.LLNLTNDGHSVR.L	2						4				3	2	2		2		2	2		2	2	1
Casc4	SWISS-PROT:Q6P2L7-2	Isoform 2 of Protein CASC4	R.KNNTYLVK.R	4																	1	2
Casd1	SWISS-PROT:Q7TN73	CAS1 domain-containing protein 1	K.IHNGSEEALAQYK.M	1																		2
Cd109	TREMBL:A6MDD3	CD109 antigen	K.QLNGSVIAK.Y	*										1			1								1
Cd109	TREMBL:A6MDD3	CD109 antigen	R.DQEMDYIQTVNYTIPQNGIIK.I	*										1	1					2	2				3
Cd109	TREMBL:A6MDD3	CD109 antigen	R.FLVTAPGIIRPGAN.V	*							2	2	2			1
Cd109	TREMBL:A6MDD3	CD109 antigen	M.TSNDTNGTIYR.K	*							8	12	7	4		2									4
Cd109	TREMBL:A6MDD3	CD109 antigen	Q.SENEIVFSNR.T	*				1		2					2	2
Cd109	TREMBL:A6MDD3	CD109 antigen	R.FLVTAPGIIRPGANVT.I	*				1			2	2	2	1	1	1									1
Cd109	TREMBL:A6MDD3	CD109 antigen	N.GQSENEIVFSNR.T	*				2		2				2	2	1
Cd109	TREMBL:A6MDD3	CD109 antigen	H.INGQSENEIVFSNR.T	*				2	5					2	3	3				1	2
Cd151	TREMBL:Q921J7	CD151 antigen	K.LQQEFHCCGSNNSQDWQDSEWIR.S	*																2	2		2
Cd164	SWISS-PROT:Q9R0L9	Sialomucin core protein 24	K.TYCANEPLSNCSQVNR.T	*					1	2										1		1		1	2						2
Cd19	SWISS-PROT:P25918	B-lymphocyte antigen CD19	R.GNLTIER.H	2																						1
Cd200	SWISS-PROT:O54901	OX-2 membrane glycoprotein	K.GTGTGIENSTESHFHSNGTTSVTSILR.V	2																	1
Cd24a	TREMBL:Q3THW4;Q8CEU3	;Gm6212 Signal transducer CD24	Q.TSVAPFPGNQNISASPNPSNATTR.G	*																					1
Cd24a	TREMBL:Q3THW4;Q8CEU3	;Gm6212 Signal transducer CD24	G.NQNISASPNPSNATTR.G	2																					2
Cd24a	TREMBL:Q3THW4;Q8CEU3	;Gm6212 Signal transducer CD24	X.ISASPNPSNATTR.G	2								1
Cd24a	TREMBL:Q3THW4;Q8CEU3	;Gm6212 Signal transducer CD24	N.QNISASPNPSNATTR.G	2							2	2	2							2	2	2			2	2		1
Cd24a	TREMBL:Q3THW4;Q8CEU3	;Gm6212 Signal transducer CD24	C.NQTSVAPFPGNQNISASPNPSNATTR.G	*		2	2	4	1	4	6	5	6	4	6	6	2	4	4	4	5	5	2	4	9	2	3	4	3	2	4	3	3	4
Cd276	TREMBL:A6MDC5	CD276 antigen	R.DQGSAYSNR.T	*	1
Cd276	TREMBL:A6MDC5	CD276 antigen	K.DGQGVPLTGNVTTSQMANER.G	*	1			2	2																	2	2						1
Cd276	TREMBL:A6MDC5	CD276 antigen	R.TALFPDLLVQGNASLR.L	*	1																								2	2
Cd276	TREMBL:A6MDC5	CD276 antigen	R.VVLGANGTYSCLVR.N	*	2	2					1															2	2	2	2	2		2	2
Cd320	SWISS-PROT:Q9Z1P5-1	Isoform 1 of CD320 antigen	K.IFQEENATTTR.I	1															1				1
Cd320	SWISS-PROT:Q9Z1P5-1	Isoform 1 of CD320 antigen	R.NVTFTSAGDSSR.N	1									1					1
Cd34	TREMBL:Q3TJP6;Q543B6;Q8C2A1	Isoform Long of Hematopoietic progenitor cell antigen CD34	M.VLANSTELPSK.L	1				1		2	2	2	2	1
Cd38	TREMBL:Q3UCS6;Q4FJL8;Q76N18	ADP-ribosyl cyclase 1	K.NSTFGSVEVFSLDPNK.V	*																										1
Cd38	TREMBL:Q3UCS6;Q4FJL8;Q76N18	ADP-ribosyl cyclase 1	K.LVTQTIPCNK.T	*						2																2	2	2	2	2	1	2	2	2
Cd44	TREMBL:Q3TLT9;Q3U468;Q3U8S1;Q3UNN2	CD44 antigen isoform c precursor	R.TEAADLCQAFN.S	25							2	2	2												2
Cd44	TREMBL:Q3TLT9;Q3U468;Q3U8S1;Q3UNN2	CD44 antigen isoform c precursor	P.HQQIDLNVTCR.Y	25					1		2	2	2			2		1										2			2			2
Cd44	TREMBL:Q3TLT9;Q3U468;Q3U8S1;Q3UNN2	CD44 antigen isoform c precursor	R.IHPNAICAANHTGVY.I	25				2		1		1	2	2	2	2	1			2	2		2	2		2	2		2			2	2
Cd44	TREMBL:Q3TLT9;Q3U468;Q3U8S1;Q3UNN2	CD44 antigen isoform c precursor	A.HPHQQIDLNVTCR.Y	13	1		2		4	4		2	2	4	4	4		4	2	4		2	2	2	27	4	4	3	4	3	2	4		2
Cd44	TREMBL:Q3TLT9;Q3U468;Q3U8S1;Q3UNN2	CD44 antigen isoform c precursor	R.TEAADLCQAFNSTLPTMDQMK.L	25	5	2					2			2	2	1	2			2	2	1	1	2	5	4	2		2	2		1
Cd47	SWISS-PROT:Q61735-2	Isoform 2 of Leukocyte surface antigen CD47	F.IYDGNKNSTTTDQNFTSAK.I	1																		2						2				1		2
Cd47	SWISS-PROT:Q61735-2	Isoform 2 of Leukocyte surface antigen CD47	R.DAMVGNYTCEVTELSR.E	1											2					2					4
Cd47	SWISS-PROT:Q61735-2	Isoform 2 of Leukocyte surface antigen CD47	N.KNSTTTDQNFTSAK.I	1									6
Cd47	SWISS-PROT:Q61735-2	Isoform 2 of Leukocyte surface antigen CD47	X.STTTDQNFTSAK.I	1						1		1	1			1			2			2		2	2
Cd47	SWISS-PROT:Q61735-2	Isoform 2 of Leukocyte surface antigen CD47	K.NSTTTDQNFTSAK.I	1	3	3	2	2	3	2	6	4	5	1	2		2		5			2			4			4			4			2
Cd47	SWISS-PROT:Q61735-2	Isoform 2 of Leukocyte surface antigen CD47	K.SYIFIYDGNKNSTTTDQNFTSAK.I	1	9	8					2			4	3	2	3			4	6	4	7	4	24	2	2
Cd80	TREMBL:Q3U4B5;Q549R2;Q9R1Z9	Putative uncharacterized protein	K.ADFSTPNITESGNPSADTK.R	*	2	2	2	2	2	2	3	2	2	2	2	2	2	2	2	2	2	2	2	2	3	2	2	2	2	2	2	2	2	2
Cd82	TREMBL:Q3UII2	CD82 antigen	R.NYTANATSSR.E	2				2		2			1	1		1						2
Cd97	TREMBL:Q4FJS6	CD97 antigen isoform 2	K.ISENGSSVAGILSSPNMEK.L	6																									1	1
Cd97	TREMBL:Q4FJS6	CD97 antigen isoform 2	R.DFNPATVNYTIQK.L	6	2		2							1	1													2	2	2	2	2
Cdcp1	TREMBL:Q05D42	CUB domain-containing protein 1	R.TCSTNVTLTAGSIHK.I	1										1
Cdh13	SWISS-PROT:Q9WTR5	Cadherin-13	K.INNTHALVSLLQNLNK.A	2								1
Cdh13	SWISS-PROT:Q9WTR5	Cadherin-13	R.NLSVVILGASDK.D	2				1			2	2	2	3		2	2	2		2	2		2	2									1
Cdh2	SWISS-PROT:P15116	Cadherin-2	F.TINNETGDIITVAAGLDR.E	2																						1
Cdh2	SWISS-PROT:P15116	Cadherin-2	R.VDVIVANLTVTDK.D	2																				2
Cdh2	SWISS-PROT:P15116	Cadherin-2	K.RNWTINR.L	2															2				2	1		1	1	1			1
Ceacam1	SWISS-PROT:P31809-1	Isoform Long of Carcinoembryonic antigen-related cell adhesion molecule 1	R.NDTGPYVCETR.N	6																					2
Ceacam1	SWISS-PROT:P31809-1	Isoform Long of Carcinoembryonic antigen-related cell adhesion molecule 1	R.TTVKNITVLEPVTQPFLQVTNTTVK.E	3																1	2		2	2					1	2
Ceacam1	SWISS-PROT:P31809-1	Isoform Long of Carcinoembryonic antigen-related cell adhesion molecule 1	K.NITVLEPVTQPFLQVTNTTVK.E	3																1	1
Ceacam1	SWISS-PROT:P31809-1	Isoform Long of Carcinoembryonic antigen-related cell adhesion molecule 1	R.TLTLLNVTR.X	6											1					2	2	1			2
Ceacam1	SWISS-PROT:P31809-1	Isoform Long of Carcinoembryonic antigen-related cell adhesion molecule 1	R.FVPNSNMNFTGQAYSGR.E	8										1
Ceacam1	SWISS-PROT:P31809-1	Isoform Long of Carcinoembryonic antigen-related cell adhesion molecule 1	Y.KGNTTAIDKEIAR.F	8								1
Ceacam1	SWISS-PROT:P31809-1	Isoform Long of Carcinoembryonic antigen-related cell adhesion molecule 1	R.TTVKNITVLEPVTQPF.L	3								2
Ceacam1	SWISS-PROT:P31809-1	Isoform Long of Carcinoembryonic antigen-related cell adhesion molecule 1	R.MTLSQNNSILR.I	8				2		1	2	2	2	2	2	2	2	2	2	2	2	2	1	2	2				1
Ceacam1	TREMBL:Q3LFS6	Putative uncharacterized protein CEACAM1a-2C1	R.FHVHQPVTQPFLQVTNTTVK.E	3																2	1
Celsr1	SWISS-PROT:O35161	Cadherin EGF LAG seven-pass G-type receptor 1	R.NATQGNSTLFGNDVR.T	2										1
Celsr2	SWISS-PROT:Q9R0M0-1	Isoform 1 of Cadherin EGF LAG seven-pass G-type receptor 2	R.GNELSLVLLNASTGELR.L	3																1
Chl1	SWISS-PROT:P70232-1	Isoform 1 of Neural cell adhesion molecule L1-like protein	R.IIAANNSGTFK.I	4				2		1				2	2				1		2			1	2
Cldnd1	SWISS-PROT:Q9CQX5	Claudin domain-containing protein 1	R.YNGSLGLWR.R	2												1									1		1
Cldnd1	SWISS-PROT:Q9CQX5	Claudin domain-containing protein 1	R.SPIQENSSDSNK.I	2	2	2	4	2	2	1				2	4	2	2	2	1		2			4		1				1		4
Clmp	SWISS-PROT:Q8R373	CXADR-like membrane protein	R.HVYNNLTEEQK.G	*			1	2		2
Clptm1	SWISS-PROT:Q8VBZ3	Cleft lip and palate transmembrane protein 1 homolog	K.DYYPINESLASLPLR.V	*	2															2	2	2	2	2	2				2	2	1	2	1
Cnnm2	SWISS-PROT:Q3TWN3-2	Isoform 2 of Metal transporter CNNM2	R.VYGQNINNETWSR.I	3																									1		1
Cntfr	TREMBL:A2AMR5;C9K0Z6;Q3UVR2	Ciliary neurotrophic factor receptor subunit alpha	R.VNGTDLAPDLLNGSQLILR.S	1																						3	3		4	4	4	2	2
Col12a1	SWISS-PROT:Q60847-1	Isoform 1 of Collagen alpha-1(XII) chain	K.MLEAYNLTEK.N	5			1
Col12a1	SWISS-PROT:Q60847-1	Isoform 1 of Collagen alpha-1(XII) chain	K.EAGNITTDGYEILGK.L	5	2	2	2
Col18a1	SWISS-PROT:P39061-1	Isoform 2 of Collagen alpha-1(XVIII) chain	R.DGQQNISLLYTEPGASQTQTGASFR.L	3																						1	1
Col1a1	TREMBL:Q99LL6	Isoform 1 of Collagen alpha-1(I) chain	R.LMSTEASQNITYH.C	2		2	1
Col1a1	TREMBL:Q99LL6	Isoform 1 of Collagen alpha-1(I) chain	C.LICICHNGTAVCDDVQCNEELDCPNPQR.R	2	1	2																										1
Col1a1	TREMBL:Q99LL6	Isoform 1 of Collagen alpha-1(I) chain	I.CICHNGTAVCDDVQCNEELDCPNPQR.R	2	1
Col5a1	TREMBL:B1AWB9	Collagen alpha-1(V) chain	K.NVTLILDCK.K	*											1
Col6a2	SWISS-PROT:Q02788	Collagen alpha-2(VI) chain	R.NMTLFSDLVAEK.F	1											1
Col6a3	IPI:IPI00830749.3	LOW QUALITY PROTEIN: collagen alpha-3(VI) chain	R.ALNGSALYTGSSLDFVR.N	5																												1
Colec12	SWISS-PROT:Q8K4Q8	Collectin-12	K.NFTILQGPPGPR.G	*		2	2	2	1																		1
Colec12	SWISS-PROT:Q8K4Q8	Collectin-12	K.VQSLQTLAANNSALAK.A	*	2	2		2																								1
Colec12	SWISS-PROT:Q8K4Q8	Collectin-12	K.ETLQNNSFLITTVNK.T	*	2	2	2	2	1																		1					2	2
Cpd	SWISS-PROT:O89001	Carboxypeptidase D	K.DLDTDFTSNASQPETK.A	1																					1
Cpd	SWISS-PROT:O89001	Carboxypeptidase D	R.FANEYPNITR.L	1				2	1	2						1
Cpm	SWISS-PROT:Q80V42-1	Isoform 1 of Carboxypeptidase M	R.NFPDAFENNNVTK.Q	*																													1
Cr1l	SWISS-PROT:Q64735-1	Isoform 1 of Complement regulatory protein Crry	R.INYTCNQGYR.L	3	1			2	1	2				2	2	2	2	2	2	2	2	1	2	2	4	2	2	2	2	2		2	2
Crlf1	SWISS-PROT:Q9JM58	Cytokine receptor-like factor 1	K.VVDDVSNQTSCR.L	*			2
Csf1	TREMBL:Q3TDK0;Q3TLQ6;Q3U395;Q3U4F9	Isoform 1 of Macrophage colony-stimulating factor 1	R.FKDNTPNANATER.L	2									2				2	2	1	2						2	2	7	1	2	4	4	2
Csmd1	TREMBL:E9QK23;Q5DTU1	CUB and sushi domain-containing protein 1 precursor	K.GGQILTGNSTR.V	3					1
Cspg4	TREMBL:Q09J74;Q3URZ9	Isoform 1 of Chondroitin sulfate proteoglycan 4	D.PTVLDASELANR.T	1										2	2
Cspg4	TREMBL:Q09J74;Q3URZ9	Isoform 1 of Chondroitin sulfate proteoglycan 4	F.TNFSSSQDHFK.V	1									2
Cspg4	TREMBL:Q09J74;Q3URZ9	Isoform 1 of Chondroitin sulfate proteoglycan 4	T.VLDASELANR.T	1				1		1			2	2		2											1					2	2	2
Cspg4	TREMBL:Q09J74;Q3URZ9	Isoform 1 of Chondroitin sulfate proteoglycan 4	R.YVHDGSETQTDAFVLLANASEMDR.Q	1	3
Cspg4	TREMBL:Q09J74;Q3URZ9	Isoform 1 of Chondroitin sulfate proteoglycan 4	R.LDPTVLDASELANR.T	1	4	3		3	2	2	4	3	2	4	3	6	2	2	2			2			2			2	1	4		2		4
Ctns	TREMBL:Q3TC99;Q542U5	Cystinosin	K.NLTIVELPDEVIVPR.G	*	2						1	2										2	2		2	3	2		4	2
Ctns	TREMBL:Q3TC99;Q542U5	Cystinosin	R.SKNLTIVELPDEVIVPR.G	*	2															2	2		2	2	4
Ctsd	TREMBL:Q3TIR0;Q3TJN3;Q3TWD0;Q3TWL1;Q3TWR6;Q3TXL5;Q3U651;Q3U7I9;Q3U7P0;Q3U8W5;Q3UAQ1;Q3UC89;Q3UCD9;Q3UCW4;Q8VCK2	Cathepsin D	K.YYHGELSYLNVTR.K	3								2								4	1		1
Ctse	TREMBL:A8CT00;Q61533;Q61875;Q61876;Q61877;Q64262;Q80SV2;Q80SV3;Q80SW4;Q811M8;Q811N1;Q811N2;Q811N3;Q811N6;Q8K170	Envelope polyprotein	S.DSPHQVFNVTWR.V	1				2						2	2	2		2		3	1		2	2
Ctse	TREMBL:A8CT00;Q61533;Q61875;Q61876;Q61877;Q64262;Q80SV2;Q80SV3;Q80SW4;Q811M8;Q811N1;Q811N2;Q811N3;Q811N6;Q8K170	Envelope polyprotein	K.THQALCNTTQK.T	*	2	2	2	4	4	2				4	3	5	4	5	11	4	6	5		8	41							1
Ctsl	TREMBL:Q3TNC8;Q3TT75;Q3TVJ1;Q3U5U9;Q3UHZ4;Q3UWH6;Q543M3;Q9D0C0	Cathepsin L1	R.AEFAVANDTGFVDIPQQEK.A	1																	1
Cxadr	TREMBL:Q3TV22	Isoform 1 of Coxsackievirus and adenovirus receptor homolog	K.SGDASINVTNLQLSDIGTYQCK.V	2							2										1				2
Cxadr	TREMBL:Q3TV22	Isoform 1 of Coxsackievirus and adenovirus receptor homolog	K.NASSEYSGTYSCTVQNR.V	1				1																	2
Cxcr7	SWISS-PROT:P56485	C-X-C chemokine receptor type 7	K.TVTSASNNETYCR.S	*			1			2				1	2										2
Dag1	TREMBL:D9IFT4;Q544G5;Q8BPJ7;Q8CBE6	Dystroglycan	R.NCSSITLQNITR.G	*																						1						1
Dsc2	TREMBL:Q6PEU5;Q8C5C8;Q99KH1	Isoform 2A of Desmocollin-2	R.ANYTILK.G	1															1
Dsg2	SWISS-PROT:O55111	Desmoglein-2	R.NTGELNITSILDR.E	4																						2	2		1			2	1
Dsg2	SWISS-PROT:O55111	Desmoglein-2	R.YVQNGTYTAK.V	1												1		1	6			1						6			1		1	4
Ece1	TREMBL:B1AXF8	Isoform B of Endothelin-converting enzyme 1	T.IFYPVEINESEPIVVYDK.E	3																							2		1
Ece1	TREMBL:B1AXF8	Isoform B of Endothelin-converting enzyme 1	R.DYYLNK.T	6										2		1
Ece1	TREMBL:B1AXF8	Isoform B of Endothelin-converting enzyme 1	N.TIFYPVEINESEPIVVYDK.E	3	2						1	1								2	2
Egfr	TREMBL:Q3TQS6;Q5SVE8;Q9EP98	Epidermal growth factor receptor	R.DCVSCQNVSR.G	2			2	2	1	2			1									1			2
Emb	TREMBL:Q3TI59;Q3TSZ8;Q3UFK0	Embigin	K.DLNLMNVTWK.K	*																									3	4	1
Emb	TREMBL:Q3TI59;Q3TSZ8;Q3UFK0	Embigin	D.DEPLETTGDFNTTK.M	*																		1		1	2	2	2	2	1	1		1		1
Emb	TREMBL:Q3TI59;Q3TSZ8;Q3UFK0	Embigin	K.SNVSVEENVILEKPSHVELK.C	*																	2		2	2					2	2
Emb	TREMBL:Q3TI59;Q3TSZ8;Q3UFK0	Embigin	K.SNVSVEENVILEK.P	*																2			2	2		2	2		2	2		2	2
Emb	TREMBL:Q3TI59;Q3TSZ8;Q3UFK0	Embigin	Y.MGNETAQVPIDAHSNEK.Y	*									1	1	1										2	2	2	4					1	1
Emb	TREMBL:Q3TI59;Q3TSZ8;Q3UFK0	Embigin	G.NETAQVPIDAHSNEK.Y	*							2	2	2		1				2
Emb	TREMBL:Q3TI59;Q3TSZ8;Q3UFK0	Embigin	M.GNETAQVPIDAHSNEK.Y	*							2	2	2	2	2	2	2	2	2	2	2	2	2	2		2	2	2	1	2	2	2	2	2
Emb	TREMBL:Q3TI59;Q3TSZ8;Q3UFK0	Embigin	K.YSNLSLK.S	*				1	1	3		1					2		1		3	2	1	2	1		1		1		1	1	1	2
Emb	TREMBL:Q3TI59;Q3TSZ8;Q3UFK0	Embigin	K.SCNISVTEK.S	*				2		1		3	4	2	2	2	1	1	4	4	4	4	1	1	3	8	7	5	4	5	4	6	4	4
Emb	TREMBL:Q3TI59;Q3TSZ8;Q3UFK0	Embigin	K.DDEPLETTGDFNTTK.M	*				2	2	2	4	2	3	2	2	2	2	2	1	5	2	3	2	2		4	2	4	2	2	4	2	2	5
Emb	TREMBL:Q3TI59;Q3TSZ8;Q3UFK0	Embigin	K.YIINGSHANETR.L	*			2	2	2	4	6	5	4	2	2	3	2	2	2	3	2	2	2	4	8	3	4	6	6	5	5	2	2	2
Emb	TREMBL:Q3TI59;Q3TSZ8;Q3UFK0	Embigin	K.KDDEPLETTGDFNTTK.M	*	1			5	4	4	3	4	3	4	4	4	4	4	5	4	5	4	6	5	11	8	6	8	4	4	6	6	6	9
Emc1	TREMBL:A1L2Z3	Isoform 1 of Uncharacterized protein KIAA0090	R.FINYNQTVSR.M	2						3	1	1	2	2	1	2		1				2			2
Emilin1	TREMBL:Q3U254;Q3USG5	EMILIN-1	R.FNSTLGPSEEQEK.N	1	2		2	2
Emilin1	TREMBL:Q3U254;Q3USG5	EMILIN-1	K.LEGLLANVSR.E	1	4	4	3	2		2																						1
Emilin1	TREMBL:Q3U254;Q3USG5	EMILIN-1	R.ESNSTSLTQAALLEK.L	1	2	2	1	2	1
Emilin1	TREMBL:Q3U254;Q3USG5	EMILIN-1	R.LGALNNSLLLLEDR.L	1	2	1
Emilin1	TREMBL:Q3U254;Q3USG5	EMILIN-1	F.SSLNDSLHELQTTVEGQGADLADLGATK.D	1	1
Emilin1	TREMBL:Q3U254;Q3USG5	EMILIN-1	R.LNLTAAQLSQLEGLLQAR.G	1	4	3
Emp1	TREMBL:Q05BR0;Q3UXM2;Q4FK43	Epithelial membrane protein 1	K.NCTGGNCDGSLSYGN.E	*																					1
Emp1	TREMBL:Q05BR0;Q3UXM2;Q4FK43	Epithelial membrane protein 1	K.NCTGGNCDGSLSYGNEDAIK.A	*				4	2	3	2	6	2	2	2	2			2	6	10	9	9	10	18									1
Emp1	TREMBL:Q05BR0;Q3UXM2;Q4FK43	Epithelial membrane protein 1	M.VADYANASVGLWK.X	*	2	2	2		2		2	2	2	2	2	2	2	2		2	2	2	1			2	1	2	2	2		2	2	2
Emp1	TREMBL:Q05BR0;Q3UXM2;Q4FK43	Epithelial membrane protein 1	W.MVADYANASVGLWK.X	*	2	2										2										2	2		2	2
Emp2	TREMBL:O88355;Q548I4;Q8CGC1	Epithelial membrane protein 2	R.VCTNSTNCTEINELTGPEAF.E	2																	1	1
Emr1	TREMBL:Q3S4B0;Q3U1M9;Q3U9R0;Q6LCD7	EGF-like module-containing mucin-like hormone receptor-like 1	K.ENESINLAAR.G	*			1
Eng	TREMBL:Q5IRN0;Q8K100	endoglin isoform 1	R.VNITVLPSLTSR.K	3								2	2			1		1	1				1		2						2
Enpp1	SWISS-PROT:P06802-1	Isoform 2 of Ectonucleotide pyrophosphatase/phosphodiesterase family member 1	K.VYNGSVPFEER.I	2	1	2	2	1								1										2	2					2	2	1
Enpp3	SWISS-PROT:Q6DYE8	Ectonucleotide pyrophosphatase/phosphodiesterase family member 3	N.TPGLEEQANQRLNLSEGEVAATVK.A	1																									2	2
Enpp3	SWISS-PROT:Q6DYE8	Ectonucleotide pyrophosphatase/phosphodiesterase family member 3	R.LNLSEGEVAATVK.A	1																							1		4
Enpp4	TREMBL:B8JJY5	Isoform 1 of Ectonucleotide pyrophosphatase/phosphodiesterase family member 4	K.INVTEVYDK.L	2																	2		2
Enpp4	TREMBL:B8JJY5	Isoform 1 of Ectonucleotide pyrophosphatase/phosphodiesterase family member 4	R.SNYSVIDLTPVAAILPK.I	3																1	2
Epha1	TREMBL:Q6IR19	Ephrin type-A receptor 1	R.NPGGNLSYELH.V	*																						2						1	2	2
Epha2	SWISS-PROT:Q03145	Ephrin type-A receptor 2	R.TASVSINQTEPPK.V	1				2	2	2	2	2	2	2	2	4		2	2		2	2			2	4	4	7	4	2	4	3	4	5
Ephb2	SWISS-PROT:P54763-1	Isoform 1 of Ephrin type-B receptor 2	K.ELSEYNATAIK.S	5		2	1	2		1				2	2	2		1		2	2	2	2	1		1	1	1	2	2	1	1	2	2
Ephb2	SWISS-PROT:P54763-1	Isoform 1 of Ephrin type-B receptor 2	K.AGFEAVENGTVCR.G	4	1	1		2	2	2											1		1	1
Ephb4	TREMBL:Q99MR2	ephrin type-B receptor 4 isoform b	R.SVVHHLNGSTLR.L	2							2	2			1	4		2		5	6	2	3							4	1	4	3	3
Erbb3	TREMBL:O88458	Receptor tyrosine-protein kinase erbB-3	K.NLNVTSLGFR.S	*										2	2	1											1
Ero1l	TREMBL:Q3TXL0;Q4FJZ3;Q4FK57	ERO1-like protein alpha	K.WGHNVTEFQQR.F	*																1	1		2
Evc2	TREMBL:Q3UYX2	Limbin	K.ESPGNNTQDGIQTFR.K	1						1									1
Extl3	TREMBL:Q3UUW7;Q5DU26;Q6P1H4	Exostosin-like 3	K.SDTQNLLYNVSTGR.H	1																2	1						1			1		1	2
F11r	TREMBL:Q8VC39	junctional adhesion molecule A precursor	K.GSVYTAQSDVQVPENESIK.L	1																							1
F11r	TREMBL:Q8VC39	junctional adhesion molecule A precursor	R.AFMNSSFTIDPK.S	1				2						2	2	2	1	2			1					2	2				1
F2r	TREMBL:Q3UK34	Proteinase-activated receptor 1	R.NPSENTFELVPLGDEEEEEKNESVLLEGR.A	*	1
F3	TREMBL:Q8R3Q1	Tissue factor	K.PTNYTYTVQISDR.S	1																						2	2		2	2		2	2	1
F3	TREMBL:Q8R3Q1	Tissue factor	R.KNGTFLTLR.Q	1									1					1	2							1	1	1	2	1	1	1	2
F3	TREMBL:Q8R3Q1	Tissue factor	K.AFNLTWISTDFK.T	1	2												2			2	1			1		1	1		2	2		2
F5	TREMBL:Q8C7H9	Coagulation factor V	K.TWNQSIALR.L	*				1						2	1	2	2				1				2		1
Fam171a1	TREMBL:A2ATK9	Family with sequence similarity 171: member A1	R.GLDGNGTGNSTR.Y	3	2		2	3	2					2	2		1	2
Fam189b	SWISS-PROT:Q5HZJ5	Protein FAM189B	K.VALNSTCDEAR.G	2						1	1								1						2				1
Fam38a	SWISS-PROT:E2JF22	Protein PIEZO1	K.IVNPHEYSSNCTEPFPNNTNLQPLEINQSLLYR.G	4	1															2	2		2	1					2
Fap	TREMBL:A2AS87	Isoform 1 of Seprase	R.ESYIILSNSTMK.S	2		2
Fap	TREMBL:A2AS87	Isoform 1 of Seprase	K.SVNATDYGLSPDR.Q	2	2
Fat1	TREMBL:F2Z4A3;Q497H5;Q80VA2;Q80XT9	FAT tumor suppressor homolog 1	K.TGTIAIQNTTQLR.S	1												2										1	2		1			1	2
Fat1	TREMBL:F2Z4A3;Q497H5;Q80VA2;Q80XT9	FAT tumor suppressor homolog 1	R.GVNVITVNATDADSK.A	1			1	1	2	1						1										2	2	2	1	1		1	1	1
Fat1	TREMBL:F2Z4A3;Q497H5;Q80VA2;Q80XT9	FAT tumor suppressor homolog 1	K.INSSVTDVEEIIGVR.I	1	2						2	2		2	2	1	1			1	1			2	1	2	2		2	2		1	2
Fat1	TREMBL:F2Z4A3;Q497H5;Q80VA2;Q80XT9	FAT tumor suppressor homolog 1	R.FANLTPEEFVGDYWR.N	1	2	1
Fbln2	SWISS-PROT:P37889-1	Isoform 1 of Fibulin-2	K.EGETCGAEDNDTCGVSLYK.Q	2	2	2	2
Fbln2	SWISS-PROT:P37889-1	Isoform 1 of Fibulin-2	K.DLDECALGTHNCSEAETCHNIQGSFR.C	2	2	2	2							2	2	1
Fbn1	SWISS-PROT:Q61554	Fibrillin-1	R.SGGNCTDVNECLDPTTCISGN.C	3		2	1
Fbn1	SWISS-PROT:Q61554	Fibrillin-1	R.DACGNGTCR.N	2	2	2
Fbn1	SWISS-PROT:Q61554	Fibrillin-1	R.NCTDIDECR.I	5	2	2	4	1				4		1	1				2			2						3						1
Fbn1	SWISS-PROT:Q61554	Fibrillin-1	K.AWGTPCELCPSVNTSEYK.I	3	2	2	2	1	1					2	2	2		1		2	2	1				1
Fbn1	SWISS-PROT:Q61554	Fibrillin-1	Y.ILEGNECVDTDECSVGNPCGNGTCK.N	2	4	5	4								1
Fbn1	TREMBL:A2AQ53;Q3TNW1;Q3TRZ5;Q60784;Q7TMG6;Q99L19	fibrillin-1	R.VLPFNVTDYCQLVR.Y	1	4	2	2				2	2		2	2	2	2			2	2		1	1		1						2	2
Fbn2	SWISS-PROT:Q61555	;LOC100047082 Fibrillin-2	R.SYNGTTCENELPFNVTK.R	3	3	4	2
Fcgr2b	SWISS-PROT:P08101-1	low affinity immunoglobulin gamma Fc region receptor II-b isoform 1	K.ATVNDSGEYR.C	6	2	2	4	2		2																								1
Fgfr1	TREMBL:E9QK47;Q60818;Q60830	Isoform 1 of Basic fibroblast growth factor receptor 1	K.TAGVNTTDK.E	4												2
Fgfr1	TREMBL:E9QK47;Q60818;Q60830	Isoform 1 of Basic fibroblast growth factor receptor 1	R.DGVQLVESNR.T	3						2							2		2					1	2
Fgfr1	TREMBL:E9QK47;Q60818;Q60830	Isoform 1 of Basic fibroblast growth factor receptor 1	K.HIEVNGSK.I	5	2	2			2						2	2	2								18
Fgfrl1	SWISS-PROT:Q91V87-1	Isoform 1 of Fibroblast growth factor receptor-like 1	K.AGAINATYK.V	1						1
Fkbp10	SWISS-PROT:Q61576	Peptidyl-prolyl cis-trans isomerase FKBP10	R.YHYNGTFEDGK.K	4								1			1	2
Fkbp10	SWISS-PROT:Q61576	Peptidyl-prolyl cis-trans isomerase FKBP10	R.YHYNGTFEDGKK.F	4			4					2	2	1		2				1	2	2												1
Fkbp10	SWISS-PROT:Q61576	Peptidyl-prolyl cis-trans isomerase FKBP10	R.YHYNCSLLDGTR.L	3	2	2	2		2			2	2	1	2																			1
Fkbp10	SWISS-PROT:Q61576	Peptidyl-prolyl cis-trans isomerase FKBP10	K.TLSRPPENCNETSK.I	3	2	2	8	2	2	5			2	2	2	2	2	1	4	4	2	5			3			5	2	3	5	2		3
Fkbp10	TREMBL:A2A4H9	FK506 binding protein 10	R.YHYNGTLLDGTAFDNSYSR.X	2																						1
Fkbp9	SWISS-PROT:Q9Z247	Peptidyl-prolyl cis-trans isomerase FKBP9	R.YHYNGTLLDGTLFDSSY.S	*	1
Fkbp9	SWISS-PROT:Q9Z247	Peptidyl-prolyl cis-trans isomerase FKBP9	R.YHYNGTFLDGTLFDSSHNR.M	*	2																								1	1
Fkrp	TREMBL:Q05C54;Q3THE8;Q3TM90	Fukutin-related protein	R.DLFNLSVPLAR.P	*																1
Fn1	SWISS-PROT:P11276	Fibronectin	R.NYTDCTSEGR.R	4			11	2	2	6			7	2	2	2	2	2	4			4			2			4						6
Fn1	SWISS-PROT:P11276	Fibronectin	D.DITYNVNDTFHK.R	4	2	2	2								1	2										2		1				1
Fn1	SWISS-PROT:P11276	Fibronectin	R.GDVDYHLYPHVPGLNPNASTGQE.A	4	1
Fn1	SWISS-PROT:P11276	Fibronectin	R.WTPLNSSTIIGYR.I	*	4	4	4	2	1		2	2	2	2	2	2	2	2		2	2	2	2	2	2	2	2	2	2	2	2	2	2	2
Fn1	SWISS-PROT:P11276	Fibronectin	K.LDAPTNLQFVNETDR.T	4	5	5	4	2	2	2	4	7	2		2	2		2	2	2	2	1	2	2	2	3	3	3	3	2	2	2	2	2
Fn1	SWISS-PROT:P11276	Fibronectin	R.GDVDYHLYPHVPGLNPNASTGQEALSQTTI.S	4	1	2
Fn1	SWISS-PROT:P11276	Fibronectin	R.DQCIVDDITYNVNDTFHK.R	4	4	3									1						2					4	3			2		3
Frem2	SWISS-PROT:Q6NVD0-2	Isoform 2 of FRAS1-related extracellular matrix protein 2	K.THHGFLTNATK.N	1											1					3		3	3	2		1		1
Frem2	TREMBL:Q1XGY5	Isoform 1 of FRAS1-related extracellular matrix protein 2	K.ATVSINDSASDLPK.M	*																1	2		2	2	2
Frem2	TREMBL:Q1XGY5	Isoform 1 of FRAS1-related extracellular matrix protein 2	K.FPGANVTILTDR.D	*																2	2	2		2	1
Frrs1	SWISS-PROT:Q8K385	Ferric-chelate reductase 1	K.YNVTDTPK.S	*								1	2						2									1
Fstl1	SWISS-PROT:Q62356	Follistatin-related protein 1	K.GSNYSEILDK.Y	1	2	2	1	1	2	2	1		1	2	2	2				2	2	2	2	2
Gaa	TREMBL:A2AFL4	Lysosomal alpha-glucosidase	R.LENLSSTESGYTATLTR.T	1																	1	1
Gba	SWISS-PROT:P17439	Glucosylceramidase	R.MELSVGAIQANR.T	*										1		2				1	1		2
Gba	SWISS-PROT:P17439	Glucosylceramidase	R.DLGPALANSSHDVK.L	*						2				1	2	1				2	2	1	2	2	2
Gfra1	TREMBL:O35246	Glial cell line derived neurotrophic factor family receptor alpha 1: isoform CRA_a	K.ETNFSLTSGLEAK.D	3																							1
Ggta1	SWISS-PROT:P23336-2	Isoform 2 of N-acetyllactosaminide alpha-1:3-galactosyltransferase	K.NGTHSYQEDNVEGR.R	3											1
Glg1	TREMBL:Q53WR6;Q8BQH1	Golgi apparatus protein 1	R.GNITEYQCHQYITK.M	2						2				2	2										2
Glg1	TREMBL:Q53WR6;Q8BQH1	Golgi apparatus protein 1	R.NDTLQEAK.E	2	1	1	2	3						1		4
Glg1	TREMBL:Q53WR6;Q8BQH1	Golgi apparatus protein 1	K.LNLTTDPK.F	2	1	1	2		1	1	2	2	2	2	1	1			1	2	2	2	2	1	2	2	2	1	2		1	2	2	2
Glt25d1	SWISS-PROT:Q8K297	Procollagen galactosyltransferase 1	R.TALWVATDHNTDNTSAILR.E	*											1					2	1		1
Glt8d1	SWISS-PROT:Q6NSU3-1	Isoform 1 of Glycosyltransferase 8 domain-containing protein 1	K.RQNVTNQLEK.W	*			1													1
Gm15114	TREMBL:B1B0X6;Q3V0N2	Novel protein similar to ovary testis transcribed	R.SDNNQSWRDLKQSWR.G	*																													1
Gm5121	TREMBL:D3YW44	40S ribosomal protein S8	R.IIDVVYNASNNELVR.T	6																						1
Gnptab	SWISS-PROT:Q69ZN6-2	Isoform 2 of N-acetylglucosamine-1-phosphotransferase subunits alpha/beta	R.TNVSHVVGQLDDIR.K	2																						1	1
Gnptab	SWISS-PROT:Q69ZN6-2	Isoform 2 of N-acetylglucosamine-1-phosphotransferase subunits alpha/beta	K.VTLLPNQTHYVVPK.G	2				1					1							1	2		2	2
Golm1	TREMBL:Q3TIZ8;Q3UZG0;Q4KMM5	Golgi membrane protein 1	K.NQTSLEK.K	*												1
Golm1	TREMBL:Q3TIZ8;Q3UZG0;Q4KMM5	Golgi membrane protein 1	K.AVLVNNITTGEK.L	*				2	2	2				2	2	2		2	2	2	2	2	2	2		2	2		2	2	2	2	2	2
Gpc3	TREMBL:Q3TWB2;Q3TX35;Q9QZF1	Glypican-3	L.NLGIEVINTTDHLK.F	1																2	2		1	2		2	2					2
Gpm6b	SWISS-PROT:P35803-1	Isoform 1 of Neuronal membrane glycoprotein M6-b	K.SPQSNGTSGVEQICVDVR.Q	7	1							1	1	3	3	1	3			3	5	4	2	4	3	1
Gpr124	SWISS-PROT:Q91ZV8	G-protein coupled receptor 124	R.LPFQCSASYLGNDTR.I	1	1	3		2	1
Gpr172b	SWISS-PROT:Q9D8F3-1	Isoform 1 of Riboflavin transporter 1	R.LECLHVPANR.T	1											1
Gpr39	TREMBL:Q9D442	G-protein coupled receptor 39	K.GLNCNLSR.T	1																						2	2
H2afz	SWISS-PROT:P0C0S6	Histone H2A.Z	Y.SAAILEYLTAEVLELAGNASK.D	3																					1
H2afz	SWISS-PROT:P0C0S6	Histone H2A.Z	R.VGATAAVYSAAILEYLTAEVLELAGNASK.D	2																					2
H2-D1	TREMBL:Q31149	;H2-L;LOC100045864;H2-D1 MHC class I-alpha	L.GYYNQSAGGSHTIQR.M	*				1		1		1														2	1	1				2		2
H2-D1	TREMBL:Q61891	;H2-L;LOC100045864;H2-D1 mRNA	L.GYYNQSAGGSHTLQR.L	*							2	1	2														1	1					2
H2-D1	TREMBL:Q61891	;H2-L;LOC100045864;H2-D1 mRNA	G.YYNQSAGGSHTLQR.L	*	1		1	2	1	2	2	1	2	1	1	1	2					2				1	1	1	1			2	2
H2-K1	TREMBL:Q7TN03	H-2 class I histocompatibility antigen: K-W28 alpha chain	R.YYNQSAGGSHTIQR.M	5		1	1					1		1	1	1		2	3							1	1	1			1
H60a	TREMBL:O77968;Q3TDL2;Q3TDZ7	Histocompatibility antigen 60a	K.LQSGNDTLNVTTQSQYNQGK.F	1				1	2					2	1	2		2
Hgsnat	SWISS-PROT:Q3UDW8-1	Isoform 1 of Heparan-alpha-glucosaminide N-acetyltransferase	K.SDDCYQCTFQPLANVSHGGK.P	1																					2
Hs2st1	SWISS-PROT:Q8R3H7	Heparan sulfate 2-O-sulfotransferase 1	R.YHVLHINTTK.N	*						2				1	1	2	1	2	4	2	4		2	3	1	3							1
Hsp90b1	TREMBL:Q3UAD6;Q3UBU0;Q8C2R2;Q8CCY5;Q91V38;Q9CW12	Endoplasmin	R.EEEAIQLDGLNASQIR.E	*																2	2		1
Hsp90b1	TREMBL:Q3UAD6;Q3UBU0;Q8C2R2;Q8CCY5;Q91V38;Q9CW12	Endoplasmin	K.HNNDTQHIWESDSNEFSVIADPR.G	1	2
Hspg2	SWISS-PROT:Q05793	Basement membrane-specific heparan sulfate proteoglycan core protein	R.ALVNFTR.S	3			1	2	2	2				2					2		1	2	1		2									2
Hspg2	SWISS-PROT:Q05793	Basement membrane-specific heparan sulfate proteoglycan core protein	E.DRTDEANCSVK.Q	3			1
Hspg2	SWISS-PROT:Q05793	Basement membrane-specific heparan sulfate proteoglycan core protein	K.LTVPSSQNSSFR.L	2	2			2		2				2	2	2		1							2
Hspg2	SWISS-PROT:Q05793	Basement membrane-specific heparan sulfate proteoglycan core protein	R.TDEANCSVK.Q	3	2	2			2					2		3		1
Hspg2	SWISS-PROT:Q05793	Basement membrane-specific heparan sulfate proteoglycan core protein	R.IQGEEIVFHDVNLTTH.G	*	2							1														2	2					1	1
Hspg2	SWISS-PROT:Q05793	Basement membrane-specific heparan sulfate proteoglycan core protein	R.SLTQGSLIVGNLAPVNGTSQGK.F	2	4	2	3	2	1			2	2	2	2	2	2			2	2		2	2	3	2	2			1		2	2
Hyou1	TREMBL:Q8VCI2	Hypoxia up-regulated protein 1	R.AEPPLNASAGDQEEK.V	*				2		2		2				1			1	2	2	2	2	2	3	1		1	2
Hyou1	TREMBL:Q8VCI2	Hypoxia up-regulated protein 1	K.ENGTDAVQEEEESPAEGSK.D	*				1		2		1		1	2		1		2	2	2		2	2	2	2	2
Hyou1	TREMBL:Q8VCI2	Hypoxia up-regulated protein 1	K.NATLAEQAK.L	*		1								1	2	1
Hyou1	TREMBL:Q8VCI2	Hypoxia up-regulated protein 1	K.VINDTWAWK.X	*	1	2		2	2					2	2	2		2	2	2	3	2	2	2	2	2	2	2	2	2	3	2	4	2
Hyou1	TREMBL:Q8VCI2	Hypoxia up-regulated protein 1	R.VFGSQNLTTVK.L	*	2	2	2	2	2	2	2	2	2	2	2	1	2	2	4	2	2	2	3	2	2	2		2	2	2	2	2	2	2
Icam1	TREMBL:Q3TB10;Q3TB21;Q3THH5;Q3U7Q9;Q3U7T2;Q3U8M7;Q3UAU5;Q3UDC5;Q3UDJ5;Q3UE52;Q4FK06;Q922B3	Isoform 1 of Intercellular adhesion molecule 1	K.NQTLELHVLYGPR.L	1																									1	1
Icam1	TREMBL:Q3TB10;Q3TB21;Q3THH5;Q3U7Q9;Q3U7T2;Q3U8M7;Q3UAU5;Q3UDC5;Q3UDJ5;Q3UE52;Q4FK06;Q922B3	Isoform 1 of Intercellular adhesion molecule 1	R.EAFLPQGGSVQVNCSSSCK.E	2																									3	2		2
Icam1	TREMBL:Q3TB10;Q3TB21;Q3THH5;Q3U7Q9;Q3U7T2;Q3U8M7;Q3UAU5;Q3UDC5;Q3UDJ5;Q3UE52;Q4FK06;Q922B3	Isoform 1 of Intercellular adhesion molecule 1	R.LDETDCLGNWTWQEGSQQTLK.C	1																									2	5
Icam1	TREMBL:Q3TB10;Q3TB21;Q3THH5;Q3U7Q9;Q3U7T2;Q3U8M7;Q3UAU5;Q3UDC5;Q3UDJ5;Q3UE52;Q4FK06;Q922B3	Isoform 1 of Intercellular adhesion molecule 1	Q.GLALFSNVSEAR.S	1																								1	2	2
Icam1	TREMBL:Q3TB10;Q3TB21;Q3THH5;Q3U7Q9;Q3U7T2;Q3U8M7;Q3UAU5;Q3UDC5;Q3UDJ5;Q3UE52;Q4FK06;Q922B3	Isoform 1 of Intercellular adhesion molecule 1	R.GDHGANFSCR.T	1						1						2													2	1		1		1
Icam1	TREMBL:Q3TB10;Q3TB21;Q3THH5;Q3U7Q9;Q3U7T2;Q3U8M7;Q3UAU5;Q3UDC5;Q3UDJ5;Q3UE52;Q4FK06;Q922B3	Isoform 1 of Intercellular adhesion molecule 1	L.ALFSNVSEAR.S	1	2	2	2	2			2	2	2	2	2	2				2		2				2	2	2	3	2	2	2	2	2
Icam1	TREMBL:Q3TB10;Q3TB21;Q3THH5;Q3U7Q9;Q3U7T2;Q3U8M7;Q3UAU5;Q3UDC5;Q3UDJ5;Q3UE52;Q4FK06;Q922B3	Isoform 1 of Intercellular adhesion molecule 1	R.TELDLRPQGLALFSNVSEAR.S	1	2	1																				2	2		4	5	1	2	1
Idh1	TREMBL:E9PWT9;Q3TJ51;Q5HZJ8;Q8C338	Isocitrate dehydrogenase	K.LDNNTELSFFAK.A	1							1
Igdcc4	SWISS-PROT:Q9EQS9-2	Isoform 2 of Immunoglobulin superfamily DCC subclass member 4	K.IVNYTVR.F	2																					1
Igf1r	SWISS-PROT:Q60751	Insulin-like growth factor 1 receptor	R.DVMQVANTTMSSR.S	2																					1
Igf1r	SWISS-PROT:Q60751	Insulin-like growth factor 1 receptor	R.NSTQSMYCIPCEGPCPK.V	2																					2
Igf1r	SWISS-PROT:Q60751	Insulin-like growth factor 1 receptor	R.NTTVADTYNITDPEEFETEYPFFESR.V	2																1			1
Igf1r	SWISS-PROT:Q60751	Insulin-like growth factor 1 receptor	R.IQATSLSGNGSWTDPVFFYVPAK.T	2																4	2		1
Igf1r	SWISS-PROT:Q60751	Insulin-like growth factor 1 receptor	R.LNPGNYTAR.I	2															1	1	2		2	1		1	1
Igf1r	SWISS-PROT:Q60751	Insulin-like growth factor 1 receptor	S.ASNSSSQLIVK.W	2							1
Igf1r	SWISS-PROT:Q60751	Insulin-like growth factor 1 receptor	R.TNASVPSIPLDVLSASNSSSQLIVK.W	2	1						4									4	5		3	4					6	4
Igf1r	SWISS-PROT:Q60751	Insulin-like growth factor 1 receptor	R.SRNTTVADTYNITDPEEFETEYPFFESR.V	2	1															2	1		2	2
Igf2r	TREMBL:B7ZWC4;B9EKB8;Q7TMR1;Q80VF2;Q8C2F9;Q8C6V9;Q8K0J1	Cation-independent mannose-6-phosphate receptor	R.AGINASYSEK.G	*				1		1		1				1							1	2		2	1	1				1	2
Igf2r	TREMBL:B7ZWC4;B9EKB8;Q7TMR1;Q80VF2;Q8C2F9;Q8C6V9;Q8K0J1	Cation-independent mannose-6-phosphate receptor	R.DAGVGFPEYQEEDNSTYNFR.W	*	2	2	2	2	2					2	1					2	1		2	2	2	2	3		2	2	2	1	2
Igsf8	SWISS-PROT:Q8R366	Immunoglobulin superfamily member 8	R.LQAQDSGFYECYTPSTDTQYLGNYSAK.V	1																					1
Igsf8	SWISS-PROT:Q8R366	Immunoglobulin superfamily member 8	R.IGPGEPLELLCNVSGALPPPGR.H	*																	1
Igsf8	SWISS-PROT:Q8R366	Immunoglobulin superfamily member 8	R.GETASLLCNISVR.G	*				1												2	2	1	4	2					1
Il1rap	TREMBL:Q3UEL3	Isoform 2 of Interleukin-1 receptor accessory protein	R.PTLLNDTGNYTCMLR.X	3																					1
Il6st	TREMBL:Q3TDT5;Q3UQA0;Q6PDI9	Interleukin-6 receptor subunit beta	R.EQVTVINR.T	*			1	1		2		1													1
Impad1	TREMBL:A6H6P6	Inositol monophosphatase 3	K.QVALQTFGNQTSIIPAGGAGYK.V	*																3	3	1	3	3	3
Insr	TREMBL:Q3TPM5;Q3V313	Insulin receptor	K.HNLTITQGK.L	*				1	1	4				1	2		2		2	2	1	6	2	2	10	2	1	5	2	2	4	2	2	5
Insr	TREMBL:Q3TPM5;Q3V313	Insulin receptor	R.GLSPGNYSVR.V	*				1																	1
Itfg3	SWISS-PROT:Q8C0Z1	Protein ITFG3	K.NTNSSNNLTR.S	*													1
Itfg3	SWISS-PROT:Q8C0Z1	Protein ITFG3	H.YKPDTLAVVIENGTSIDR.Q	1	2						3	3		3	2		1			3	3	2	3	4					2	1
Itga1	TREMBL:Q05DI0;Q3V391;Q8BPT3	Integrin alpha-1	K.LDLPVNTSIPNVTEIK.E	1	3	2	2					1														2	4			1		3	2
Itga11	TREMBL:Q7TQC3;Q8CE84	Integrin alpha-11	K.HFFNVTDEAALK.D	*	2	2	1
Itga11	TREMBL:Q7TQC3;Q8CE84	Integrin alpha-11	K.YIASDPDDKHFFNVTDEAALK.D	*	2	2
Itga11	TREMBL:Q7TQC3;Q8CE84	Integrin alpha-11	R.DFFTDQGNTSCNIWGNSTEYR.S	*	2	1
Itga11	TREMBL:Q7TQC3;Q8CE84	Integrin alpha-11	K.ANSSLESYDGIGPPFNCVFK.V	*	2
Itga3	TREMBL:Q8K4Q3	Isoform Alpha-3A of Integrin alpha-3	D.LAVGDDYTNR.T	3																						1
Itga3	TREMBL:Q8K4Q3	Isoform Alpha-3A of Integrin alpha-3	R.VWNSTFIEDYK.D	2																						1			2	2	2
Itga3	TREMBL:Q8K4Q3	Isoform Alpha-3A of Integrin alpha-3	R.TSIPTINMENK.T	2												2												1
Itga3	TREMBL:Q8K4Q3	Isoform Alpha-3A of Integrin alpha-3	R.DLAVGDDYTNR.T	3				2	1	2	2	2	2	2	2	2		2	2							2	2	2	2	2	2	2	2	2
Itga4	SWISS-PROT:Q00651	Integrin alpha-4	R.TRPVVIVEASLSHPESVNR.T	2	2	1
Itga5	SWISS-PROT:P11688	Integrin alpha-5	K.NLNNSQSNVVSFPL.S	1																												1
Itga5	SWISS-PROT:P11688	Integrin alpha-5	K.NLNNSQSNVVSFPLSVEAQ.A	1																												1
Itga5	SWISS-PROT:P11688	Integrin alpha-5	P.GNFSSLSCDYFAVNQSR.Q	1																												1
Itga5	SWISS-PROT:P11688	Integrin alpha-5	K.VTGLSNCTSNYTPNSQGLELDPETSPHH.L	1																							1
Itga5	SWISS-PROT:P11688	Integrin alpha-5	K.GNLTYGYVTVLNGSDIH.S	1																						1	2		2			2	2
Itga5	SWISS-PROT:P11688	Integrin alpha-5	K.DPQNDPVGTCYLSTENFTR.I	1																		1									1	2	2
Itga5	SWISS-PROT:P11688	Integrin alpha-5	R.HPGNFSSLSCDYFAVNQSR.Q	1																	2					2	2		2	1	1	2	2
Itga5	SWISS-PROT:P11688	Integrin alpha-5	K.VTGLSNCTSNYTPNSQGLELDPETSPHHLQ.K	1		2								1			1			1						2	1		2	2		2	4	1
Itga5	SWISS-PROT:P11688	Integrin alpha-5	R.TEKDPQNDPVGTCYLSTENFTR.I	1	1																				2	2	2		2	2		2	2
Itga6	SWISS-PROT:Q61739-2	Isoform Alpha-6X1A of Integrin alpha-6	R.LWNSTFLEEYSK.L	5							2	2	2	2	2	2	1	1						2	2	2			2	2	2	2
Itga6	SWISS-PROT:Q61739-2	Isoform Alpha-6X1A of Integrin alpha-6	K.YQTLNCSVNVR.C	5						2								2													2
Itgav	SWISS-PROT:P43406	Integrin alpha-V	K.YNNNTLLYILH.Y	2										1	2	1										2	2					2
Itgav	SWISS-PROT:P43406	Integrin alpha-V	M.NCTADTEINPLR.I	2								1	2
Itgav	SWISS-PROT:P43406	Integrin alpha-V	K.ANTTQPGIVEGGQVLK.C	3	2	2	3	2	2	2	2	2	2	2	2	2	2	2	2	2	2	2	1	2		2	2	2	2	2	2	2	2	2
Itgav	SWISS-PROT:P43406	Integrin alpha-V	K.TPEKNDTGAAGQGER.S	*	4	4	2	3	4					4	4	4	4	4	1	2	2			1	16	2	2	1
Itgav	SWISS-PROT:P43406	Integrin alpha-V	R.IKTPEKNDTGAAGQGER.S	*	4	4	8	4	3	12				4	4	4	4	4							7
Itgav	SWISS-PROT:P43406	Integrin alpha-V	R.TAADATGLQPILNQFTPANVSR.Q	2	4	1					2	2		1	1		3			2	1		2	1	2	4	4		2	3	1	1	1
Itgav	TREMBL:A2AKI5;Q3U4C8;Q80Y67	Integrin alpha V	R.IKTPEKNDTAAAGQGER.N	1															2
Itgav	TREMBL:A2AKI5;Q3U4C8;Q80Y67	Integrin alpha V	K.TPEKNDTAAAGQGER.N	1										2	2	2	1	2							3	2	2	1	1	2	2	2		1
Itgb1	TREMBL:Q8BUD1	Integrin beta-1	K.SAVGTLSGNSSNVIQL.I	*																													1
Itgb1	TREMBL:Q8BUD1	Integrin beta-1	K.NGVNGTGENGR.K	*												1
Itgb1	TREMBL:Q8BUD1	Integrin beta-1	C.TSEQNCTSPFSYK.N	*										1																				1
Itgb1	TREMBL:Q8BUD1	Integrin beta-1	N.PCTSEQNCTSPFSYK.N	*				2						1												1	1					1
Itgb1	TREMBL:Q8BUD1	Integrin beta-1	K.CHEGNGTFECGACR.C	*			1			1									3
Itgb1	TREMBL:Q8BUD1	Integrin beta-1	R.KENSSEICSNNGECVCGQ.C	1			1																					2	2	1		2	2	2
Itgb1	TREMBL:Q8BUD1	Integrin beta-1	R.NPCTSEQNCTSPF.S	*	2	1					2	1		1		1				1	1					2	2	2	2		2	2	2	2
Itgb1	TREMBL:Q8BUD1	Integrin beta-1	R.NPCTSEQNCTSPFSYK.N	*	2	2	3	2	3	2	2	2	2	2	2	3	2	2	2	2	4	2	2	2	2	2	2	2	3	3	3	2	2	2
Itgb1	TREMBL:Q8BUD1	Integrin beta-1	R.KENSSEICSNNGECVCGQCVCR.K	1	4	4	4	2	3	4	2	2	2	4	4		4	4	5	2	3	1				2	2	5	1	1	3	2	3	3
Itgb4	TREMBL:Q3ULT5;Q3UNP2;Q3USM4;Q66JU8	Isoform 2 of Integrin beta-4	R.DEDDDCTYSYNVEGDGSPGPNSTVLVHK.K	3										1
Itgb4	TREMBL:Q3ULT5;Q3UNP2;Q3USM4;Q66JU8	Isoform 2 of Integrin beta-4	K.TCNCSTGSLSDTQPCLR.E	3							1		1	2	1	1
Itgb5	SWISS-PROT:O70309-2	Isoform Beta-5B of Integrin beta-5	R.SNLTVLR.E	1						1																	1
Itgb7	SWISS-PROT:P26011	Integrin beta-7	R.APNGTGPLCSGK.G	*																													1
Itpr1	SWISS-PROT:P11881-7	Isoform 7 of Inositol 1:4:5-trisphosphate receptor type 1	R.VETGENCTSPAPK.E	10																					2
Jag1	TREMBL:Q3TS72;Q3UVN4;Q8C5M7	Protein jagged-1	R.DGNSSLIAAVAEVR.V	*																		3					2						2
Kcnb1	SWISS-PROT:Q03717	Potassium voltage-gated channel subfamily B member 1	R.NGSIVSMNMKDAFAR.S	1																								1
Kdelc1	SWISS-PROT:Q9JHP7-2	Isoform 2 of KDEL motif-containing protein 1	R.EMNCSETISQIQK.D	2																					2
KIAA1549	TREMBL:D3YTS3;E9Q7W4	UPF0606 protein KIAA1549	K.GSQGFLNGSEVSDLLR.X	1																1
Kirrel	SWISS-PROT:Q80W68-1	Isoform 1 of Kin of IRRE-like protein 1	R.IDGGPVILLQAGTPYNLTCR.A	1																3			3	2	2
Kirrel	SWISS-PROT:Q80W68-1	Isoform 1 of Kin of IRRE-like protein 1	K.VGSTNVSTLVNVH.F	1				2							2	1		1
Krt77	TREMBL:Q08EK4;Q08EK5;Q4L0E7;Q678L1	Keratin: type II cytoskeletal 1b	K.WELLQQVNTSTR.T	*	1						1	2													1
L1cam	SWISS-PROT:P11627	Neural cell adhesion molecule L1	K.EQLFFNLSDPELR.T	3																							1
L1cam	SWISS-PROT:P11627	Neural cell adhesion molecule L1	K.VPGNQTSTTLK.L	4																						1	2						1	1
Lama1	SWISS-PROT:P19137	Laminin subunit alpha-1	K.VATLNQTAR.K	*														2	8		1	2	3		4
Lama1	SWISS-PROT:P19137	Laminin subunit alpha-1	K.EANSLLSNHSEK.L	*											1			1		2
Lama1	SWISS-PROT:P19137	Laminin subunit alpha-1	K.TANKTDLISESLASR.G	*											1
Lama1	SWISS-PROT:P19137	Laminin subunit alpha-1	R.IANISMEVGR.K	*											2	2		1	1
Lama1	SWISS-PROT:P19137	Laminin subunit alpha-1	R.VFNTSEDLSR.V	*										2	2	2		2	2	2	2	2	2	2	2
Lama1	SWISS-PROT:P19137	Laminin subunit alpha-1	R.VQEEQNVTSELIAK.G	*										2	2	2	2	2		2	2	2	2	2	2
Lama1	SWISS-PROT:P19137	Laminin subunit alpha-1	R.ELAAAANESAVK.T	*							1		2	2	2	2	2	2	3	2	2	2	3	3	2	2	2	2
Lama4	TREMBL:Q3ULY0;Q6PHW3;Q8BSJ0;Q91VV0;Q91YG8	Laminin subunit alpha-4	R.HVTDMNSTIHLLR.T	*												1
Lama4	TREMBL:Q3ULY0;Q6PHW3;Q8BSJ0;Q91VV0;Q91YG8	Laminin subunit alpha-4	K.RPASNISASIQR.I	*				1					1	2	2						1
Lama5	SWISS-PROT:Q61001	Laminin subunit alpha-5	K.QELSQDNATLK.A	2														2		1	2	2	1	2	1
Lama5	SWISS-PROT:Q61001	Laminin subunit alpha-5	R.PGALNFSYSPLLR.D	1										1	1										1		1
Lama5	SWISS-PROT:Q61001	Laminin subunit alpha-5	R.LEVDTQSNHTTGR.L	2						1			2	2	2	1			1	2	2	2	2	2	2	4	2	2	2	2	2	2	2	2
Lama5	SWISS-PROT:Q61001	Laminin subunit alpha-5	R.LNVTSPDLFR.L	1					1		2			2	2	2	2	2		2	2	2	2	2	1	2	2	2	1			2	2	2
Lama5	SWISS-PROT:Q61001	Laminin subunit alpha-5	R.LNASIADLQSK.L	2					2	2	2	2	2	3		2	2	2			2	2	3	2		2	2	2				3	2	2
Lama5	SWISS-PROT:Q61001	Laminin subunit alpha-5	R.EALNQAVNTTR.E	2				4	1	4	2	3	2	2	2	2	4	2	2	2	2	2	2	2	2	2	3	2	2	2		3	4
Lama5	SWISS-PROT:Q61001	Laminin subunit alpha-5	R.EQLQGINASSAAWAR.L	2				2	1					2	2	2	2	2	2	2	2	2	2	2	4	2	2	2	2	1		2	2
Lamb1	TREMBL:B9EKB0;E9QN70;Q3UHL7	laminin subunit beta-1	K.GMNYTVR.L	1																					2
Lamb1	TREMBL:B9EKB0;E9QN70;Q3UHL7	laminin subunit beta-1	K.LTDTASQSNSTAGELGALQAEAESLDK.T	1							2	1		4	3	1	2			4	4	4	5	3	4	2	4					2	2
Lamb1	TREMBL:B9EKB0;E9QN70;Q3UHL7	laminin subunit beta-1	R.VNASTTDPNSTVEQSALTR.D	1				1	2			2		4	5	1		3	7	4	4	3		4		2	2	4						5
Lamc1	TREMBL:Q3TRH4;Q3UFZ9;Q3UNG0;Q3URV4;Q6PHM1	Laminin subunit gamma-1	K.LLNNLTSIK.I	*												2			1	2	1		2	2		2	2		1	2
Lamc1	TREMBL:Q3TRH4;Q3UFZ9;Q3UNG0;Q3URV4;Q6PHM1	Laminin subunit gamma-1	R.VNDNKTAAEEALR.R	*										1
Lamc1	TREMBL:Q3TRH4;Q3UFZ9;Q3UNG0;Q3URV4;Q6PHM1	Laminin subunit gamma-1	R.RIPAINR.T	*						2		1	2	2	2		2		2		2		2	2	3	1	2			1	1	2	2	1
Lamc1	TREMBL:Q3TRH4;Q3UFZ9;Q3UNG0;Q3URV4;Q6PHM1	Laminin subunit gamma-1	R.VNSSLHSQISR.L	1				2	2	2		1	2	2		2		2	2	1	2	2	2	2	4	2	2	2		1	2		2	2
Lamc1	TREMBL:Q3TRH4;Q3UFZ9;Q3UNG0;Q3URV4;Q6PHM1	Laminin subunit gamma-1	K.TANETSAEAYNLLLR.T	*				1	1		2	2	2	2	2	2	2	2	2	2	2	2	2	2	4	2	2	2	2	2	2	2	1
Lamc1	TREMBL:Q3TRH4;Q3UFZ9;Q3UNG0;Q3URV4;Q6PHM1	Laminin subunit gamma-1	R.TLAGENQTALEIEELNR.K	*				2	1		2	2	2	4	3	2	4	2	2	4	4	3	2	2	3	2	3	3	2	2		2	2	1
Lamp1	TREMBL:Q3TA96;Q3TX84;Q8VH34;Q922T9;Q9DC13	Putative uncharacterized protein	K.YNVTGNNGTCLLASM.A	*																					2
Lamp1	TREMBL:Q3TA96;Q3TX84;Q8VH34;Q922T9;Q9DC13	Putative uncharacterized protein	R.LNMTLPDALVPTFSISNH.S	*																			1	1
Lamp1	TREMBL:Q3TA96;Q3TX84;Q8VH34;Q922T9;Q9DC13	Putative uncharacterized protein	M.ALQLNITYLK.K	*																	2		2
Lamp1	TREMBL:Q3TA96;Q3TX84;Q8VH34;Q922T9;Q9DC13	Putative uncharacterized protein	R.GYLLTLNFTK.X	*																2	2		2	2			2		2	2		1
Lamp1	TREMBL:Q3TA96;Q3TX84;Q8VH34;Q922T9;Q9DC13	Putative uncharacterized protein	K.ENVSDPSLTITFGR.G	*																2	2	4	2	2		2	1		3	2	2	2	2	2
Lamp1	TREMBL:Q3TA96;Q3TX84;Q8VH34;Q922T9;Q9DC13	Putative uncharacterized protein	R.VYMKNVTVVLR.D	*										1						6	4	4	3	2
Lamp1	TREMBL:Q3TA96;Q3TX84;Q8VH34;Q922T9;Q9DC13	Putative uncharacterized protein	A.NGSQIVNISLPASAEVLK.X	*							1	2	2											1
Lamp1	TREMBL:Q3TA96;Q3TX84;Q8VH34;Q922T9;Q9DC13	Putative uncharacterized protein	R.AFNISPNDTSSGSCGINLVTLK.V	*							2		2	2	1	1				2	4	3	5	2		3	3		2	2		2	2
Lamp1	TREMBL:Q3TA96;Q3TX84;Q8VH34;Q922T9;Q9DC13	Putative uncharacterized protein	K.NVTVVLR.D	*	1	1		1			1	3	2	1	2						2	1	3	3	4				1			3
Lamp1	TREMBL:Q3TA96;Q3TX84;Q8VH34;Q922T9;Q9DC13	Putative uncharacterized protein	R.GYLLTLNFTKNTTR.Y	*	1															4	4
Lamp1	TREMBL:Q3TA96;Q3TX84;Q8VH34;Q922T9;Q9DC13	Putative uncharacterized protein	R.DATIQAYLSSGNFSK.E	*	2	2	2	2	2		2	1		2	2	2	2	1		2	1	2	2	2	4	2	2	1	2	2		2	2
Lamp2	TREMBL:A2A430;Q3TWE1;Q3UIW3	Isoform LAMP-2A of Lysosome-associated membrane glycoprotein 2	A.TTNFTGSCQPQSAQLR.L	2																					2
Lamp2	TREMBL:A2A430;Q3TWE1;Q3UIW3	Isoform LAMP-2A of Lysosome-associated membrane glycoprotein 2	K.VPFIFNINPATTNFTGSCQPQSAQLR.L	2																	1		1		2
Lamp2	TREMBL:A2A430;Q3TWE1;Q3UIW3	Isoform LAMP-2A of Lysosome-associated membrane glycoprotein 2	M.YLANGSAFNISNK.X	2																2	2		2	2
Lamp2	TREMBL:A2A430;Q3TWE1;Q3UIW3	Isoform LAMP-2A of Lysosome-associated membrane glycoprotein 2	F.IFNINPATTNFTGSCQPQSAQLR.L	2																1			1		3
Lamp2	TREMBL:A2A430;Q3TWE1;Q3UIW3	Isoform LAMP-2A of Lysosome-associated membrane glycoprotein 2	R.LNNSQIK.Y	2											1
Lamp2	TREMBL:A2A430;Q3TWE1;Q3UIW3	Isoform LAMP-2A of Lysosome-associated membrane glycoprotein 2	Y.LANGSAFNISNK.X	2							2	2	2							2
Lamp2	TREMBL:A2A430;Q3TWE1;Q3UIW3	Isoform LAMP-2A of Lysosome-associated membrane glycoprotein 2	Y.MYLANGSAFNISNK.X	2	2															2	2	1	2
Ldlr	SWISS-PROT:P35951	Low-density lipoprotein receptor	K.DMSDELGCVNVTQCDGPNK.F	2																					1
Lgals3bp	SWISS-PROT:Q07797	Galectin-3-binding protein	R.ALGYENATQALGR.A	1	2	2	2							1	1												1						1
Lman2	TREMBL:Q8BJL4	Lectin: mannose-binding 2	V.MVNNGSLSYDHSK.D	1						2																2	2	2	2	1		2	2	2
Lmbrd1	SWISS-PROT:Q8K0B2-2	Isoform 2 of Probable lysosomal cobalamin transporter	K.GNSTLAVPK.R	2			2			2				1	1	3			1			2	1	1		2	2	2						2
Lnpep	TREMBL:Q3TTA8;Q6NY09;Q8BZ14	Leucyl-cystinyl aminopeptidase	K.SDVINLTEQVQWVK.V	*																1	1			1
Lnpep	TREMBL:Q3TTA8;Q6NY09;Q8BZ14	Leucyl-cystinyl aminopeptidase	R.DIILHSTGHNISR.V	*				2	3	1		2	1	2	2									1
Lnpep	TREMBL:Q3TTA8;Q6NY09;Q8BZ14	Leucyl-cystinyl aminopeptidase	R.EETLLYDNATSSVADR.K	*	2	2	2	2	2	2		1	2	2	2	3	3	2	2	3	2	3	2	4	5	2	3	2	2	2	2	2	2	2
Lpar4	SWISS-PROT:Q8BLG2	Lysophosphatidic acid receptor 4	R.LGNATANNTCIVDDSFK.Y	1	2	2	2																			2	2	2	2	1	1	2	2	1
Lpar6	SWISS-PROT:Q8BMC0	Lysophosphatidic acid receptor 6	M.VSSNGSQCPYDDSFK.Y	*																					2
Lphn2	TREMBL:E9QK29	Uncharacterized protein	R.SLGQFLSTENATIK.L	2																						2						1
Lrp1	TREMBL:Q3U454;Q811K6;Q8C4T5	Prolow-density lipoprotein receptor-related protein 1	K.WTGHNVTVVQR.T	*								1
Lrp1	TREMBL:Q3U454;Q811K6;Q8C4T5	Prolow-density lipoprotein receptor-related protein 1	M.GIIAVANDTNSCELSPCR.I	*				1
Lrp1	TREMBL:Q3U454;Q811K6;Q8C4T5	Prolow-density lipoprotein receptor-related protein 1	R.LNGTDPIVAADSK.R	*				2	2	2						1
Lrp1	TREMBL:Q3U454;Q811K6;Q8C4T5	Prolow-density lipoprotein receptor-related protein 1	R.TCVSNCTASQFVCK.N	*				1
Lrp1	TREMBL:Q3U454;Q811K6;Q8C4T5	Prolow-density lipoprotein receptor-related protein 1	K.DNATDSVPLR.T	*			2		2	2	2			2	2	2				1	2	2	1	2		2	3	2				2	2	2
Lrp1	TREMBL:Q3U454;Q811K6;Q8C4T5	Prolow-density lipoprotein receptor-related protein 1	K.QTGDVTCNCTDGR.V	*			3	2	2	2						2
Lrp1	TREMBL:Q3U454;Q811K6;Q8C4T5	Prolow-density lipoprotein receptor-related protein 1	K.LTSCATNASMCGDEAR.C	*			2	2	2	2						1									2	2
Lrp1	TREMBL:Q3U454;Q811K6;Q8C4T5	Prolow-density lipoprotein receptor-related protein 1	R.DGSCIGNSSR.C	*		1		2	1
Lrp1	TREMBL:Q3U454;Q811K6;Q8C4T5	Prolow-density lipoprotein receptor-related protein 1	R.GCKDNATDSVPLR.T	*		2		3	1	4	2	2	2	2	2	2			1					1				2	1
Lrp1	TREMBL:Q3U454;Q811K6;Q8C4T5	Prolow-density lipoprotein receptor-related protein 1	R.FNSTEYQVVTR.V	1		1	1	2	2	2	1			2	2	2											2	1				2
Lrp1	TREMBL:Q3U454;Q811K6;Q8C4T5	Prolow-density lipoprotein receptor-related protein 1	R.FGTCSQLCNNTK.G	*	1	1		2	1	2				2	2											1						1
Lrp1	TREMBL:Q3U454;Q811K6;Q8C4T5	Prolow-density lipoprotein receptor-related protein 1	K.LNLDGSNYTLLK.Q	*	2	1	2		2		2	2	2	2	2	2				2	1	1	2		2	2	2	2	2			2	2	2
Lrp1	TREMBL:Q3U454;Q811K6;Q8C4T5	Prolow-density lipoprotein receptor-related protein 1	R.IETILLNGTDR.K	1	2	2	2	2	2	2		2	2	2	2	2									1	2	2	2	2			2	2	2
Lrp1	TREMBL:Q3U454;Q811K6;Q8C4T5	Prolow-density lipoprotein receptor-related protein 1	R.WLCDGDKDCTDGADESVTAGCLYNSTCDDR.E	*	2	2	1
Lrpap1	TREMBL:Q52KI7;Q5D0B0;Q6PB52;Q6PEM5	Alpha-2-macroglobulin receptor-associated protein	R.VIDLWDLAQSANFTEK.E	2	1															1	1		2	1					1	1
Lrrc8b	SWISS-PROT:Q5DU41	Leucine-rich repeat-containing protein 8B	K.GSENASSNSGLLLPLPLR.I	1										1	2
Lrrn4	TREMBL:A2ANX0;Q6EI14	Neuronal leucine rich repeat-4	R.SGNQSVVDIYATAR.Q	1																						2	2	2
Ltbp1	SWISS-PROT:Q8CG19-1	Isoform Long of Latent-transforming growth factor beta-binding protein 1	R.YGQEQGTAPFQVSNHTGR.I	*										1
Ltbp1	SWISS-PROT:Q8CG19-2	Isoform Short of Latent-transforming growth factor beta-binding protein 1	K.KECYYNLNDASLCDNVLAPNVTK.Q	2										1
Ltbp1	SWISS-PROT:Q8CG19-2	Isoform Short of Latent-transforming growth factor beta-binding protein 1	K.GNTTTLISENGHAADTLTATNFR.V	3	2	1	1
Ltbp2	TREMBL:E9Q1D6;Q0VD84	latent-transforming growth factor beta-binding protein 2	R.DECWCPANSTGK.F	2			2
Ly6g6c	TREMBL:Q545T2	Lymphocyte antigen 6 complex locus protein G6c	R.EVFNETNHK.L	*										1		1		1	12	2	3	2
Ly6g6c	TREMBL:Q545T2	Lymphocyte antigen 6 complex locus protein G6c	K.LGLNYNTTCCDK.D	*							1		2	2	2	2	1	2	2
Ly75	SWISS-PROT:Q60767	Lymphocyte antigen 75	K.TADCDDNQPGAICYYPGNETEEEVR.A	1																					2
Ly75	SWISS-PROT:Q60767	Lymphocyte antigen 75	K.YSETEDGQPWENTSK.T	1																					2
Ly75	SWISS-PROT:Q60767	Lymphocyte antigen 75	K.LANISGEEQK.W	1				1	2	2		2		2	2		2	2	2	2	2	2	2	2	4	2	2	3	2		2	2	2	2
M6pr	TREMBL:Q3UF03;Q3UKQ5	Cation-dependent mannose-6-phosphate receptor	R.EASNHSSGAGLVQINK.S	1				2		2				2							3	3							3	4	4	3		3
Mad1l1	SWISS-PROT:Q9WTX8-1	Isoform 1 of Mitotic spindle assembly checkpoint protein MAD1	K.LTLQGDYNQSR.T	1																								1
Man1a2	TREMBL:A2A724	Isoform 1 of Mannosyl-oligosaccharide 1:2-alpha-mannosidase IB	R.LANSTLSGNPAVR.-	2												1							1	2
Man1a2	TREMBL:A2A724	Isoform 1 of Mannosyl-oligosaccharide 1:2-alpha-mannosidase IB	R.LANSTLSGNPAV.R	2											1						1
Man2a1	SWISS-PROT:P27046	Alpha-mannosidase 2	R.DSVINLSESVEDGPR.G	1	2	2	1								2															1		1	1
Man2a2	TREMBL:Q197W7;Q3UVK1;Q7TPQ0	mannosidase 2: alpha 2	R.ANLTSMLIQR.V	2												1
Maoa	SWISS-PROT:Q64133	Amine oxidase [flavin-containing] A	K.TAREFAYLFVNINVTSEP.H	1																1
Mcam	SWISS-PROT:Q8R2Y2-1	Isoform 1 of Cell surface glycoprotein MUC18	R.ASGNFSQVDWFLIHK.E	2																									1	2
Mcoln1	SWISS-PROT:Q99J21-1	Isoform 1 of Mucolipin-1	R.GHVDPANDTFDIDPR.V	1							1			1	2											1
Mela	TREMBL:P70356	Envelope protein	R.LLNLVKGAYQALNLTSPDK.T	6		2														2
Met	TREMBL:A1A597;A4FUV6;A4FUV7;Q3TCS4;Q6Q531;Q6Q532;Q6Q533	Hepatocyte growth factor receptor	K.ANSSGGVWK.D	1						1
Mfap3l	SWISS-PROT:Q9D3X9-1	Isoform 1 of Microfibrillar-associated protein 3-like	K.SVTNSTLNGTDVVLGSVPVIIAR.T	*	2
Mfap4	SWISS-PROT:Q9D1H9-1	Isoform 1 of Microfibril-associated glycoprotein 4	R.FNGSVSFFR.G	1		1
Mfap4	SWISS-PROT:Q9D1H9-1	Isoform 1 of Microfibril-associated glycoprotein 4	R.VDLEDFENNTAYAK.Y	1	2		2
Mfge8	TREMBL:Q3TDU5	Isoform 2 of Lactadherin	K.NNTIPDSQMSASSSYK.T	3																					2
Mfsd2a	TREMBL:B1ARS2	Major facilitator superfamily domain-containing protein 2A	K.APCLQDQNGSVVVSEVANR.T	*				2			2	2	2	2	2	2	3	2	5	4	5	4	4	3	4	2	2	3			1	2	2	1
Mfsd8	SWISS-PROT:Q8BH31	Major facilitator superfamily domain-containing protein 8	K.IQWEDLHNSSTPNTT.F	*		2	1																		2
Mgat5	TREMBL:Q059T5	Alpha-1:6-mannosylglycoprotein 6-beta-N-acetylglucosaminyltransferase A	K.RQNQSLVYGK.V	*									1
Mme	SWISS-PROT:Q61391	Neprilysin	R.SCINESAIDSR.G	1																												1
Mme	SWISS-PROT:Q61391	Neprilysin	K.EIANATTKPEDR.N	*					2				1	2	2	2	2	2							2	4	1			3				5
Mppe1	SWISS-PROT:Q80XL7-2	Isoform 2 of Metallophosphoesterase 1	R.ASDANCSGEDAAPPEER.N	1			2															1			2
Mpzl1	SWISS-PROT:Q3TEW6-2	myelin protein zero-like protein 1 isoform b	K.EIFVVNGTQGK.L	1			2	2	2	2	1					2	2	2	2	2	2	1	2						1	2
Mrc2	TREMBL:A2AAA9	Mannose receptor: C type 2	F.WTALQDLNSTGSFR.W	2																						1	2
Mrc2	TREMBL:A2AAA9	Mannose receptor: C type 2	R.VTPVCNASLPAQR.W	1					1	2
Mrc2	TREMBL:A2AAA9	Mannose receptor: C type 2	R.ASNASKPGTLER.G	2	2	1	5	2	1							1
Mrc2	TREMBL:A2AAA9	Mannose receptor: C type 2	K.KKPNATVEPIQPDR.W	2	4		3	3		3				2	2	2						3				3	3	3	1		2	3	3	2
Mrc2	TREMBL:A2AAA9	Mannose receptor: C type 2	K.KPNATVEPIQPDR.W	2	1		2			1																		1
Msln	SWISS-PROT:Q61468	Mesothelin	K.ACSAFQNVSGLEYFEK.I	*								1		2	1	1
Msln	SWISS-PROT:Q61468	Mesothelin	R.ALSQHNVSMDIATFK.R	*				4	2		4	1		4	4	4	4	4
Msln	SWISS-PROT:Q61468	Mesothelin	R.YVSPEDIHQWNVTSPDTVK.T	*				2	1		1			2	3	3	1
Msr1	TREMBL:Q3U2C3	Isoform II of Macrophage scavenger receptor types I and II	R.FQNFSMATDQR.L	4	2	2
Msr1	TREMBL:Q3U2C3	Isoform II of Macrophage scavenger receptor types I and II	R.VLNNITNDLR.L	4	2	2	2	2	1							1			1
Muc4	SWISS-PROT:Q8JZM8	Mucin-4	K.VNTSTPSASSRDKIQTETSSQRTNSPGEK.R	1																		1
Naglu	TREMBL:A2BFA6;O54752;O88325	alpha-N-acetylglucosaminidase	R.LLLTAAPNLTTSPAFR.Y	*																1	1
Ncam1	SWISS-PROT:P13595-1	Isoform 1 of Neural cell adhesion molecule 1	K.IYNTPSASYLEVTPDSENDFGNYNCTAVNR.I	6																					3
Ncam1	SWISS-PROT:P13595-1	Isoform 1 of Neural cell adhesion molecule 1	R.DGQLLPSSNYSNIK.I	6	3	3	4	4	2	4	3	4	3		4	3	3	4	3	4	4	3	3	4	3	2	2	4	4	3	6		3	4
Ncstn	TREMBL:Q3T9E5;Q3TD54;Q6ZQF2	Nicastrin	R.IAGLAVTLAKPNSTSSFSPSVQCPN.D	1																					1
Ncstn	TREMBL:Q3T9E5;Q3TD54;Q6ZQF2	Nicastrin	R.IAGLAVTLAKPNSTSSFSPS.V	1																					2
Ncstn	TREMBL:Q3T9E5;Q3TD54;Q6ZQF2	Nicastrin	R.KIYIPLNK.T	2																2		1
Ncstn	TREMBL:Q3T9E5;Q3TD54;Q6ZQF2	Nicastrin	K.DLYEYSWVQGPWNSNR.T	1																2	2		1
Ncstn	TREMBL:Q3T9E5;Q3TD54;Q6ZQF2	Nicastrin	R.IAGLAVTLAKPN.S	1								1	2
Ncstn	TREMBL:Q3T9E5;Q3TD54;Q6ZQF2	Nicastrin	R.IAGLAVTLAKPNST.S	1							2	2	2
Ncstn	TREMBL:Q3T9E5;Q3TD54;Q6ZQF2	Nicastrin	R.NISGVVLADHSGSFHNR.Y	1							2	2	1													1			2			1
Neo1	SWISS-PROT:P97798-1	Isoform 1 of Neogenin	R.TPASDPHGDNLTYSVFYTK.E	6		1
Neo1	SWISS-PROT:P97798-1	Isoform 1 of Neogenin	K.LPSGTLVISNATEGDGGLYR.C	6	3															1	1								1
Nid2	SWISS-PROT:O88322	Nidogen-2	K.TNIEGQVPFIPANFTAH.I	1								1		2	2						1		1		2	2	2	2	1			2	2
Npc1	SWISS-PROT:O35604	Niemann-Pick C1 protein	Y.FVLEEGYNYSSR.K	2																						2	2
Npc1	SWISS-PROT:O35604	Niemann-Pick C1 protein	R.APASLNDTSLLHGPCL.G	2																					2
Npr3	SWISS-PROT:P70180	Atrial natriuretic peptide receptor 3	K.IIQQTWNR.T	2						1
Nptn	SWISS-PROT:P97300-1	Isoform 1 of Neuroplastin	N.GVFEEISNSSGR.F	3										3	2					2	2	2										1
Nptn	SWISS-PROT:P97300-1	Isoform 1 of Neuroplastin	S.APKANATIEVK.A	2									2
Nptn	SWISS-PROT:P97300-1	Isoform 1 of Neuroplastin	K.KENGVFEEISNSSGR.F	3							2	2		2	2					2	1		1	1		2	2
Nptn	SWISS-PROT:P97300-1	Isoform 1 of Neuroplastin	R.KKENGVFEEISNSSGR.F	3							3	3	4	5	4	4	1			7	4	4
Nptn	SWISS-PROT:P97300-1	Isoform 1 of Neuroplastin	R.ESLLPVTLQCNLTSSSH.T	2							2	2								2	2			2	2	1	2
Nptn	SWISS-PROT:P97300-1	Isoform 1 of Neuroplastin	K.NASNMEYR.I	2					2				7	2	2			2		4					2
Nptn	SWISS-PROT:P97300-1	Isoform 1 of Neuroplastin	R.KNASNMEYR.I	2		1		2	2					2	2	2	1	2		1	2		2	2	9
Nptn	SWISS-PROT:P97300-1	Isoform 1 of Neuroplastin	K.ANATIEVK.A	2		3	5	4	3	18		2	11	3	3	2		2	15	5	2	11	6	5	8	4	2	7	5	1	2	2	1	6
Nptn	SWISS-PROT:P97300-1	Isoform 1 of Neuroplastin	K.ENGVFEEISNSSGR.F	3	1	2	3	2	4	2	4	3	5	4	5	4	2	2	5	4	4	4	6	4	2	4	3	4		3	3	2	3	2
Nrp1	SWISS-PROT:P97333	Neuropilin-1	K.IAYSNNGSDWK.T	1						2
Nrp1	SWISS-PROT:P97333	Neuropilin-1	R.GPECSQNYTAPTGVIK.S	1		1		1	1																	4
Nrp1	SWISS-PROT:P97333	Neuropilin-1	K.EGFSANYSVLQSSISEDFK.C	1	3
Nrp2	SWISS-PROT:O35375-1	Isoform A22 of Neuropilin-2	K.TGSEDCSKNFTSPNGTIESPGFPEK.Y	8																					2
Nrp2	SWISS-PROT:O35375-1	Isoform A22 of Neuropilin-2	K.NFTSPNGTIESPGFPEK.Y	8	1	2			2				1							2	2	2	2	2		2	2	2				2	1	2
Nt5e	TREMBL:Q0VEE0	5-nucleotidase	N.PILLNSSIPEDATIK.A	1							1
Nt5e	TREMBL:Q0VEE0	5-nucleotidase	Y.GNPILLNSSIPEDATIK.A	1							2	1	2
Nt5e	TREMBL:Q0VEE0	5-nucleotidase	K.LDNYSTQELGR.T	1				2	2		2	4	2		2	3	1								2	1						1	1	2
Nt5e	TREMBL:Q0VEE0	5-nucleotidase	R.IKLDNYSTQELGR.T	1				4	2	4	4	2	4	3	4	4	3	4	4	4	4	4		2		4	4	2				4	3	4
Nup210	SWISS-PROT:Q9QY81	Nuclear pore membrane glycoprotein 210	K.GATNNTCIIR.T	1										1	1								1
Odz4	SWISS-PROT:Q3UHK6-3	Isoform 3 of Teneurin-4	R.LTNVTFPTGQVSSFR.S	3																										1
Odz4	SWISS-PROT:Q3UHK6-3	Isoform 3 of Teneurin-4	K.VGPYANTTR.Y	3												2
Osmr	TREMBL:B9EHD2;Q3TRK8	Oncostatin M receptor	Y.TSAGPGPNETFTK.V	1												2
Osmr	TREMBL:B9EHD2;Q3TRK8	Oncostatin M receptor	K.YDINGSETK.T	1			1			1
Osmr	TREMBL:B9EHD2;Q3TRK8	Oncostatin M receptor	R.ITANNSMGASPESLMVLSNDSGHEEVK.E	*	1
Osmr	TREMBL:B9EHD2;Q3TRK8	Oncostatin M receptor	K.NLGPNTTSTTITSDDFKPGVR.Y	1	2	1
Ostm1	SWISS-PROT:Q8BGT0	Osteopetrosis-associated transmembrane protein 1	R.NIGNTSEGPR.C	*																1		2			2
P2rx4	SWISS-PROT:Q9JJX6-3	Isoform c of P2X purinoceptor 4	K.GVAVTNTSQLGFR.I	7	2									2	1	1
P4ha1	TREMBL:Q3TN84;Q3UF16	Putative uncharacterized protein	K.DMSDGFISNLTIQR.Q	2	1
Panx1	SWISS-PROT:Q9JIP4	Pannexin-1	K.SGVLKNDSTIPDR.F	1							1			1							2		1	2
Pcdh1	TREMBL:Q2TJH4;Q2TJI8;Q8CFX3;Q8QZT6;Q9CVI3	Protocadherin 1	L.YVNETLANR.T	1																								2
Pcdh1	TREMBL:Q2TJH4;Q2TJI8;Q8CFX3;Q8QZT6;Q9CVI3	Protocadherin 1	N.VLDENDNAPFITAPSNTSHR.L	1																						1
Pcdh1	TREMBL:Q2TJH4;Q2TJI8;Q8CFX3;Q8QZT6;Q9CVI3	Protocadherin 1	K.ANDSDQGANAEIDYTFHQAPEVVR.R	1																						2				2
Pcdh7	TREMBL:A2RS43;Q2TJI4	protocadherin 7 isoform 2	K.IDNLTGELSTSER.R	1				4	2	2	1			2	2	2										2	2	2				2	2
Pcdhgc3	TREMBL:Q91XX1	;Pcdhgb6 protocadherin gamma subfamily C: 3	R.ITVLDANDNAPAFNQSLYR.A	*										2	2	2	1			2	2		2	2	5	2	1
Pcyox1	TREMBL:Q3TVT6;Q3UYP2;Q99JK4	Prenylcysteine oxidase	K.GELNSTLFSSR.P	1										2	2	2	1	1		2	2	2	2	1	2						2
Pcyox1l	SWISS-PROT:Q8C7K6	Prenylcysteine oxidase-like	H.GYLNSSYFGFPDPK.L	*																1
Pdgfra	TREMBL:Q06BS2	Isoform 1 of Alpha-type platelet-derived growth factor receptor	K.NNLSVVAR.E	1			2
Pdgfra	TREMBL:Q06BS2	Isoform 1 of Alpha-type platelet-derived growth factor receptor	K.DNLTLIENLTEITTDVQK.S	2	1	2
Pdgfrb	TREMBL:E9QN12;Q3UYC9;Q7TMR8	Tyrosine-protein kinase receptor	K.LSPTPLGNSSK.E	2			1				1	2																					1
Pdgfrb	TREMBL:E9QN12;Q3UYC9;Q7TMR8	Tyrosine-protein kinase receptor	R.GMPQPNVTWSTCR.D	2			1
Pdgfrb	TREMBL:E9QN12;Q3UYC9;Q7TMR8	Tyrosine-protein kinase receptor	K.AINISVIENGYVR.L	2		1
Pdgfrb	TREMBL:E9QN12;Q3UYC9;Q7TMR8	Tyrosine-protein kinase receptor	R.KLSPTPLGNSSK.E	2	1	1	2
Pecam1	TREMBL:B1ARB3;Q8CAW4	Platelet/endothelial cell adhesion molecule 1: isoform CRA_d	K.DDAMVYNVTSR.E	6																									1		1
Pecam1	TREMBL:B1ARB3;Q8CAW4	Platelet/endothelial cell adhesion molecule 1: isoform CRA_d	K.EETVLSQYQNFSK.I	5																						3	2	2			2	2	2	2
Pigs	TREMBL:Q3U643;Q3V307;Q3V3K6	GPI transamidase component PIG-S	K.IYNASELPVR.V	1										1										2							1
Pigt	TREMBL:Q3U047;Q3U5R2	GPI transamidase component PIG-T	K.PLGLANDTDDYFLR.Y	1																					2
Plaur	TREMBL:Q3U2D1;Q545X5	Isoform 1 of Urokinase plasminogen activator surface receptor	R.GPMNQCLVATGLDVLGNR.S	*										1			2									4	3		4	3		2
Plaur	TREMBL:Q3U2D1;Q545X5	Isoform 1 of Urokinase plasminogen activator surface receptor	Y.SCEGNNTLGCSSEEASLINCR.G	*										1																			1
Plaur	TREMBL:Q3U2D1;Q545X5	Isoform 1 of Urokinase plasminogen activator surface receptor	C.LVATGLDVLGNR.S	*							2		1																				2
Plaur	TREMBL:Q3U2D1;Q545X5	Isoform 1 of Urokinase plasminogen activator surface receptor	L.VATGLDVLGNR.S	*				2		1	2	2	2	2	2		2			1						2	2	2	2		2	2	2	2
Plod1	TREMBL:A2A7Z0;Q3TZN4;Q3UE11;Q91Z26	Procollagen-lysine:2-oxoglutarate 5-dioxygenase 1	K.YIHENYTK.A	1	2	1		1		1			4	1	2												2
Plod2	TREMBL:E9Q718;Q3U055;Q923L2	procollagen-lysine:2-oxoglutarate 5-dioxygenase 2 isoform 1	R.EAFNITLDHK.C	1				1								1
Plod2	TREMBL:E9Q718;Q3U055;Q923L2	procollagen-lysine:2-oxoglutarate 5-dioxygenase 2 isoform 1	R.YNCSIESPR.K	1			1													2	3	2	2	2	2			2	2	1	2			2
Pltp	TREMBL:Q3UE59;Q3UFS5;Q4FJT5	Phospholipid transfer protein	K.VSNVSCEASVSK.M	1																	1	2	1		2
Plxdc2	TREMBL:B1AY84	Plexin domain-containing protein 2	K.GFTDLLLDDGQDNNTQIEEDTDHNYYISR.I	1	2	1
Plxna1	TREMBL:Q3U3W7	Plexin-A1	K.LSGNLTLLR.A	*				1	2		1		2	1	2	2	1	2		2	2	1		1	2	2	2	2	2	2			1	1
Plxna1	TREMBL:Q3U3W7	Plexin-A1	K.YNYTEDPTILR.I	*				2	2	3	2	2	2	2	2	2		2	1	2	2	2	2	2	2		1	2			2			2
Plxnb1	SWISS-PROT:Q8CJH3	Plexin-B1	R.VVAVSPANISR.E	1						1																2
Plxnb1	SWISS-PROT:Q8CJH3	Plexin-B1	K.YTSDPNVTSVGPSK.S	1						2	1		1												2	1					1	1		2
Plxnb2	TREMBL:B2RXS4;Q3UH76;Q8K2J5;Q99LF0	plexin B2	R.TEAGVFEYVADPTFENFTGGVK.K	1																2	1		1							2
Plxnb2	TREMBL:B2RXS4;Q3UH76;Q8K2J5;Q99LF0	plexin B2	K.SCVAITDAFPQNMSR.R	2					2																2
Plxnb2	TREMBL:B2RXS4;Q3UH76;Q8K2J5;Q99LF0	plexin B2	R.SINVTGQGFSLIQK.F	1				2			2	1	1	2	2		2			2	1		2	1	2	1	1		1
Plxnb2	TREMBL:B2RXS4;Q3UH76;Q8K2J5;Q99LF0	plexin B2	R.AMSNISVR.L	1			2		1	1	1			3	3	2		1	2			1	1	1	2			2			1			2
Plxnb2	TREMBL:B2RXS4;Q3UH76;Q8K2J5;Q99LF0	plexin B2	K.LSHDGNETLPLHLYVK.S	1	3						3	4	4	3	4	4	1			1	2								2	1			1
Podxl	TREMBL:Q8VIQ4	Podocalyxin	F.GNYQLNCEPPIRPDEELLILNLTR.A	1																			1
Podxl	TREMBL:Q8VIQ4	Podocalyxin	L.NCEPPIRPDEELLILNLTR.A	1																	1			3
Podxl	TREMBL:Q8VIQ4	Podocalyxin	D.EELLILNLTR.A	1																2	2
Podxl	TREMBL:Q8VIQ4	Podocalyxin	G.NYQLNCEPPIRPDEELLILNLTR.A	1																2	2		1	2
Pofut2	TREMBL:B2RV73;Q3V1L7	GDP-fucose protein O-fucosyltransferase 2	R.SQHLNSTDAADK.M	*			2
Pomt2	TREMBL:Q6P5C1	Isoform 1 of Protein O-mannosyl-transferase 2	R.FSGANDTDFR.V	2																					2
Postn	TREMBL:Q3U4U1	Isoform 2 of Periostin	K.GVNETLLVNELK.S	4	1
Ppap2a	SWISS-PROT:Q61469-2	Isoform 2 of Lipid phosphate phosphohydrolase 1	K.INCSDGYIEDYICQGNEEK.V	1																2	1		1										1
Ppm1l	SWISS-PROT:Q8BHN0-1	Isoform 1 of Protein phosphatase 1L	R.FEVLTDLANK.T	*	1	1			1					2	2					2	2	2	2	2	2
Prnp	TREMBL:Q3TZI7;Q3UBH0;Q3UF68;Q3UG89;Q4FJQ7;Q9QYT9	Major prion protein	K.GENFTETDVK.M	*	4	3	4	3	2	7	4	8	5	3	2	4	2	3	2		2	3	2	2		2	3	4	2	2	2	2	2	4
Procr	SWISS-PROT:Q64695	Endothelial protein C receptor	R.HQGNASLGK.L	3	1				3
Prom1	SWISS-PROT:O54990-1	Isoform 1 of Prominin-1	R.PSLSSLGSSLNSSQLPSVDR.E	6																	2		2	2	2
Prom1	SWISS-PROT:O54990-1	Isoform 1 of Prominin-1	S.LSSLGSSLNSSQLPSVDR.E	6																1
Prom1	SWISS-PROT:O54990-1	Isoform 1 of Prominin-1	K.ICDSIRPSLSSLGSSLNSSQLPSVDR.E	6																2	2		2	2	1
Prom1	SWISS-PROT:O54990-1	Isoform 1 of Prominin-1	K.DALQNMSSSLK.S	9												2		1							2
Prom1	SWISS-PROT:O54990-1	Isoform 1 of Prominin-1	R.GYTTIDEIPNTIQNQTVDVIK.D	9										1			1			5	4	2	2	3	5		1
Prom1	SWISS-PROT:O54990-1	Isoform 1 of Prominin-1	K.SLQDAATQLNTNLSSVR.N	9							2	2	2	2	2	3		1		3	2	2	2	2	5	2	2
Prom2	TREMBL:Q8R1Y1	Isoform 1 of Prominin-2	K.VLQLNDSYDLDK.H	1											1	2
Prom2	TREMBL:Q8R1Y1	Isoform 1 of Prominin-2	R.ALNTTSVELQEAQR.H	1										1	1	2
Prtg	SWISS-PROT:Q2EY15	Protogenin	F.TTAQVINYTIR.C	*																						2	2	1
Prtg	SWISS-PROT:Q2EY15	Protogenin	K.ISSTPPAVITWEFNR.T	*																						2	2
Psap	TREMBL:Q3UFE8	Sulfated glycoprotein 1	K.FSELIVNNATEELLVK.G	5	1															3	2
Ptgfrn	SWISS-PROT:Q9WV91	Prostaglandin F2 receptor negative regulator	A.EKPVGDLSSPNETK.Y	1							1
Ptgfrn	SWISS-PROT:Q9WV91	Prostaglandin F2 receptor negative regulator	K.PVGDLSSPNETK.Y	1				1		2				1		1				2	2	2	1	2	2		1
Ptgfrn	SWISS-PROT:Q9WV91	Prostaglandin F2 receptor negative regulator	K.DLDLSCNITTDR.V	1				1
Ptgfrn	SWISS-PROT:Q9WV91	Prostaglandin F2 receptor negative regulator	K.LENWTDASR.V	1	2	2	2	2	2	4	2	3	2	4	2	2	2	2	2	3	2	3	2	4	2	2	2	2	2	1	2	2	1
Ptgfrn	SWISS-PROT:Q9WV91	Prostaglandin F2 receptor negative regulator	R.YSVLITAEKPVGDLSSPNETK.Y	1	2	4	2	3			4	4	4	4	4	4	4	4	2	4	4	4	4	4	4	5	3	2	4	4	2		1	1
Ptk7	SWISS-PROT:Q8BKG3	Inactive tyrosine-protein kinase 7	R.AVVFANGSLLLTQVRPR.N	*																									2	1
Ptk7	SWISS-PROT:Q8BKG3	Inactive tyrosine-protein kinase 7	R.AVVFANGSLLLTQVR.P	*																1	1								1	1
Ptk7	SWISS-PROT:Q8BKG3	Inactive tyrosine-protein kinase 7	C.SSQNFTLSVADESFAR.V	1																2	2		3	2		2	2		2	2		2	1
Ptk7	SWISS-PROT:Q8BKG3	Inactive tyrosine-protein kinase 7	R.DNVTGEEVR.S	1	4	1	18	4	3	18		1	25	3	2	5	2	4	14	10	9	13	8	6	6	6	7	10	6	6	9	7	6	16
Ptk7	SWISS-PROT:Q8BKG3	Inactive tyrosine-protein kinase 7	R.STNASFNIK.W	1	2	2	4	2	3	4	3	4	4	2	3	3	1	4	4	2	2	4	2	2	4	2	3	6	2	1	5	2	2	4
Ptk7	SWISS-PROT:Q8BKG3	Inactive tyrosine-protein kinase 7	R.QDVNITVATVPTWLR.K	*	2
Ptk7	SWISS-PROT:Q8BKG3	Inactive tyrosine-protein kinase 7	F.SAQPPPSLQWVFEDETPITNR.S	1	3															2	3			2					2	2		2
Ptk7	SWISS-PROT:Q8BKG3	Inactive tyrosine-protein kinase 7	R.DDAGNYTCIASNEPQGQIR.A	*	3	2	2	2	2	2	2	2	2	2	2	4	2	2	3	2	2	5	2	2	4	4	2	4	2	2	3	2	2	4
Ptprf	SWISS-PROT:A2A8L5	Receptor-type tyrosine-protein phosphatase F	R.NGHITNYTVVYR.D	*																							1
Ptprg	TREMBL:Q3UND4	Receptor-type tyrosine-protein phosphatase gamma	R.VGDEYQELQLDGFDNESSNK.T	2	2			2						1	3	1	1			2	2	1	2		2	4	2	1				1
Ptprj	TREMBL:A2AWF9	receptor-type tyrosine-protein phosphatase eta isoform 2	K.TGDGSNVTSNFTK.D	2																						1
Ptprj	TREMBL:A2AWF9	receptor-type tyrosine-protein phosphatase eta isoform 2	R.LENCTSDDDTECR.T	2																					2
Ptprj	TREMBL:A2AWF9	receptor-type tyrosine-protein phosphatase eta isoform 2	K.IHVAGGTHSVNQTVNK.T	2																			1
Ptprj	TREMBL:A2AWF9	receptor-type tyrosine-protein phosphatase eta isoform 2	R.LTWSNANGTASYR.M	2										2	2	2	2	2	2	2	2	2	1	2				1	1
Ptprj	TREMBL:A2AWF9	receptor-type tyrosine-protein phosphatase eta isoform 2	R.GPDGTEGLSSTVNGSTDPSAVTDIR.V	2										3	1			1			1		1	1	4
Ptprk	SWISS-PROT:P35822	Receptor-type tyrosine-protein phosphatase kappa	R.IAVDWESLGYNITR.C	1																							1			2
Ptprm	SWISS-PROT:P28828	Receptor-type tyrosine-protein phosphatase mu	R.WEPFGYNVTR.C	3												2
Ptprm	SWISS-PROT:P28828	Receptor-type tyrosine-protein phosphatase mu	R.FIASFNVVNTTK.R	3										1
Ptprm	SWISS-PROT:P28828	Receptor-type tyrosine-protein phosphatase mu	K.AVSSFDPEIDLSNQSGR.V	3	1
Ptprz1	TREMBL:B2RXS8;B9EKR1;Q810U6;Q8C4M8;Q99LN6;Q9WUT8	Protein tyrosine phosphatase: receptor type Z: polypeptide 1	K.CNVSSEGSEHSLEGQK.F	*						1
Pttg1ip	TREMBL:Q3U9U7	Pituitary tumor-transforming gene 1 protein-interacting protein	R.VGCSEYTNR.S	*																					1
Pvr	TREMBL:Q60977	Tumor-associated glycoprotein E4	R.ISWPSNVNGSHR.E	1						2			1		2	1			1
Pvrl1	SWISS-PROT:Q9JKF6	Poliovirus receptor-related protein 1	R.SGQVEVNITEFPYTPTPEHGR.R	1																									1
Pvrl1	SWISS-PROT:Q9JKF6	Poliovirus receptor-related protein 1	K.ADANPPATEYHWTTLNGSLPK.G	1										2	2					2						2	2		1	3
Pvrl1	SWISS-PROT:Q9JKF6	Poliovirus receptor-related protein 1	R.NPNGTVTVISR.Y	1				2	2	1	1	2		2	2	2	2	2	2	1	2		2	2	2	2	2	2	2		2	2	2
Pvrl2	TREMBL:Q80XJ5	Isoform Beta of Poliovirus receptor-related protein 2	R.MVNTTFICTATNAVGTGR.A	1																									1	1
Pvrl2	TREMBL:Q80XJ5	Isoform Beta of Poliovirus receptor-related protein 2	R.VEDEGNYTCEFATFPNGTR.R	1																						1	1	1					1
Qsox2	SWISS-PROT:Q3TMX7-2	Isoform 2 of Sulfhydryl oxidase 2	H.AIVFESNGSYVGR.E	2				1													1	2	2
Rcn3	SWISS-PROT:Q8BH97	Reticulocalbin-3	R.NATYGHYEPGEEFHDVEDAETYKK.M	2	1
Rhbdf2	SWISS-PROT:Q80WQ6	Inactive rhomboid protein 2	K.WQNDTGPSDK.S	*									1
Rnf13	SWISS-PROT:O54965-1	Isoform 1 of E3 ubiquitin-protein ligase RNF13	Y.NFENASQTFEDLPAR.F	2																2
Rnf13	SWISS-PROT:O54965-1	Isoform 1 of E3 ubiquitin-protein ligase RNF13	K.DNSSGTFIVLIR.R	2		1															2		2
Rnf13	SWISS-PROT:O54965-1	Isoform 1 of E3 ubiquitin-protein ligase RNF13	A.DILAYNFENASQTFEDLPAR.F	2	2															5	4		3	4					1
Ror2	SWISS-PROT:Q9Z138	Tyrosine-protein kinase transmembrane receptor ROR2	R.YHQCYNGSGADYR.G	2							1	1									1							2
Rpn1	TREMBL:Q3U900;Q5RKP4;Q8BMR3;Q99LY0	Dolichyl-diphosphooligosaccharide--protein glycosyltransferase subunit 1	R.DEIGNVSTSH.L	*																	1
Rtn4r	SWISS-PROT:Q99PI8	Reticulon-4 receptor	R.VPPGDTPPGNGSGPR.H	*						1
Ryk	SWISS-PROT:Q01887	Tyrosine-protein kinase RYK	K.TSALDKNTSR.T	1			2	2						2	1
S1pr1	TREMBL:Q3UUK3;Q99NR5;Q9DC35	sphingosine 1-phosphate receptor 1	R.HYNYTGK.L	2														1
S1pr2	SWISS-PROT:P52592	Sphingosine 1-phosphate receptor 2	K.VLEHYNYTK.E	1	2	2	2	2	2	2	2	2		2	2	3		2					1	2		2	2	2	4	2	2	2	2	2
Scara3	TREMBL:Q8R374	Scavenger receptor class A member 3	K.ALINCSFCR.E	*				2		2
Scarb2	TREMBL:Q3TCS7	Lysosome membrane protein 2	F.GENGTTISAVTNK.A	*																					2
Scarb2	TREMBL:Q3TCS7	Lysosome membrane protein 2	N.IQFGENGTTISAVTNK.A	*																			1	1
Scarb2	TREMBL:Q3TCS7	Lysosome membrane protein 2	K.VPAEILANTSENAGF.C	*																2	2		1	1
Scarb2	TREMBL:Q3TCS7	Lysosome membrane protein 2	K.NMVLQNGTK.V	*						1				1		1		1	2	2	2			2	3
Scarb2	TREMBL:Q3TCS7	Lysosome membrane protein 2	R.NQSVGDPNVDLIR.T	*				1	2	2		2	2	2	2	2				2	2	2	2	2	2
Scarb2	TREMBL:Q3TCS7	Lysosome membrane protein 2	K.ANIQFGENGTTISAVTNK.A	*	2	2	2				4	5	3	3	2	4	2	2	2	3	4	2	4	4	12	2	2	2	2	2	2		2	1
Sel1l	TREMBL:Q3TT70;Q5DTL8	Isoform 1 of Protein sel-1 homolog 1	R.EATIVGENETYPR.A	1															1		2				2
Sema4c	TREMBL:Q69ZB9	Semaphorin-4C	K.SNQTECFNFIR.F	*																						2
Sema4d	SWISS-PROT:O09126	Semaphorin-4D	R.AANYTSSLNLPDK.T	2				1						2	2	2	1	2	2	1	2	1	1			2	2	2		2	1
Serpinh1	SWISS-PROT:P19324	Serpin H1	R.SLSNSTAR.X	1		3
Sgcb	TREMBL:Q9EQV2	Beta-sarcoglycan	R.ITSNATSDLNIK.V	2	1			1		1
Sidt2	TREMBL:Q3U1L8	Isoform 1 of SID1 transmembrane family member 2	R.TGELFTFNTTAAQPQYFK.Y	2																	1								1			1
Sil1	SWISS-PROT:Q9EPK6	Nucleotide exchange factor SIL1	K.FNSSSSSLEEK.V	*								1										2
Sirpa	SWISS-PROT:P97797-1	Isoform 1 of Tyrosine-protein phosphatase non-receptor type substrate 1	K.NVSYNISSTVR.V	3																												1
Slc12a2	TREMBL:E9QM38	solute carrier family 12 member 2	R.DATGNVNDTITTELTNCTSAACK.L	1							4	3	2	3	3	1	1			4	4	8	4	5	11	8	4		4	4	4	2	3
Slc12a4	TREMBL:Q3TJG5;Q3TJM8;Q3TLV0;Q3TWV2;Q3TWZ6;Q3U689;Q3U9N0;Q3UDQ8;Q6NXV2	Putative uncharacterized protein	K.TVVVDNETVATR.L	1	2	1		2	2		2	2	2	2	2		2						2		2	2	2		2	2		2	2
Slc12a7	TREMBL:B9EIV8	Isoform 1 of Solute carrier family 12 member 7	K.TAFAPPDIPVCLLGNR.T	3																1			1	1	2
Slc12a9	SWISS-PROT:Q99MR3	Solute carrier family 12 member 9	R.PGTNASSVPHR.H	1			1	1						2	2		2				2		2	2	5		1
Slc15a1	TREMBL:E9QMX3;Q14BA3;Q3UWE2;Q9ES78	solute carrier family 15 member 1	K.VYENVTSHNASGYQFFPSGEK.Q	*																									1	1
Slc15a4	SWISS-PROT:Q91W98	Solute carrier family 15 member 4	K.TINQTIGGVVYH.A	*																2		2
Slc15a4	SWISS-PROT:Q91W98	Solute carrier family 15 member 4	R.NCSAPFPNGSASCPENAAR.R	2										1	1					1	4	2		2	1
Slc17a5	SWISS-PROT:Q8BN82-3	Isoform 3 of Sialin	M.VDSNTTLTDNR.T	2								2
Slc19a2	TREMBL:Q8BRH5;Q9EQN9	Putative uncharacterized protein	Y.LLGPDKNLTER.Q	2									2				1
Slc1a4	TREMBL:Q3US35;Q3UTP8;Q5SSP3;Q8BXT5;Q9ESU8	Neutral amino acid transporter A	A.FTTSATDYTVVTHNTSSGNVTK.E	*																										1
Slc1a4	TREMBL:Q3US35;Q3UTP8;Q5SSP3;Q8BXT5;Q9ESU8	Neutral amino acid transporter A	F.TTSATDYTVVTHNTSSGNVTK.E	*				2	2		3	4	5	2	1	2	2	2	2	2	2	2	2	2	2			2			1			2
Slc1a4	TREMBL:Q3US35;Q3UTP8;Q5SSP3;Q8BXT5;Q9ESU8	Neutral amino acid transporter A	Y.TVVTHNTSSGNVTK.E	*	3	2	5	1	1																							2	2	4
Slc1a5	TREMBL:Q3UFR4;Q5U647;Q9ESU7	Solute carrier family 1 (Neutral amino acid transporter): member 5	I.TSINDSVVDPCAR.S	2																					2
Slc1a5	TREMBL:Q3UFR4;Q5U647;Q9ESU7	Solute carrier family 1 (Neutral amino acid transporter): member 5	V.TAITSINDSVVDPCAR.S	2																					2
Slc1a5	TREMBL:Q3UFR4;Q5U647;Q9ESU7	Solute carrier family 1 (Neutral amino acid transporter): member 5	T.AITSINDSVVDPCAR.S	2	2	2	2	2	1	2	2	2	1									1	1		2									2
Slc22a21	TREMBL:A2RSK7	Solute carrier family 22 member 21	R.LATIANFSELGLEPGR.D	3													1					1	1			2	2		2	2		1	2
Slc23a2	TREMBL:Q3TDU7	Isoform 1 of Solute carrier family 23 member 2	F.TVTDVFPSNSTDYGYYAR.T	*																						2	2	1	2	2	2	2	2
Slc24a6	SWISS-PROT:Q925Q3-1	Isoform 1 of Sodium/potassium/calcium exchanger 6	R.AVCGLNTSDR.C	4																2		2	2	2	2
Slc26a2	TREMBL:Q9CVN7	Sulfate transporter	F.SSGCVVVNHTLDGLCDK.S	1							2																		1
Slc26a6	TREMBL:E9Q4D3;Q3TQD3;Q812E2;Q8CIW6;Q8CJD0;Q8K142;Q923J3	Anion exchanger SLC26A6a	K.AFVQGLNATADDAR.V	*										2	1	2		1					1						2	2
Slc29a1	TREMBL:A8VP81;Q3UJY1	Isoform 1 of Equilibrative nucleoside transporter 1	L.DVSQNVSSDTDQSCESTK.A	11																									2
Slc29a1	TREMBL:A8VP81;Q3UJY1	Isoform 1 of Equilibrative nucleoside transporter 1	D.VSQNVSSDTDQSCESTK.A	11																					1
Slc29a1	TREMBL:A8VP81;Q3UJY1	Isoform 1 of Equilibrative nucleoside transporter 1	R.LDVSQNVSSDTDQSCESTK.A	11				2	2	3	4	4	4	2	2	2	2	2	6	3	3	5	2	4	9	3	4	4	10	7	12	3	2	4
Slc2a1	SWISS-PROT:P17809	Solute carrier family 2: facilitated glucose transporter member 1	K.VIEEFYNQTWNH.R	2										2	2					2	2					2	2	2	1	1		2	2
Slc2a1	SWISS-PROT:P17809	Solute carrier family 2: facilitated glucose transporter member 1	K.VIEEFYNQTWN.H	2				2	2		2			2	2	3	2	3	2	4	3	3	4	2	6	4	5	4	5	4	4	4	4	4
Slc2a1	SWISS-PROT:P17809	Solute carrier family 2: facilitated glucose transporter member 1	K.VIEEFYNQTWNHR.I	2	2	2		2	3		1			1	3	5	2	7	3	3	5	7	7	5	17	8	9	6	6	8		6	3	3
Slc2a3	TREMBL:Q3TPL8;Q4FJP8;Q8BLF7	Solute carrier family 2: facilitated glucose transporter member 3	D.FLNYTLEER.L	3															1		2		2	2		2	2		2	2		2
Slc2a3	TREMBL:Q3TPL8;Q4FJP8;Q8BLF7	Solute carrier family 2: facilitated glucose transporter member 3	K.DFLNYTLEER.L	3				2	2		6	6	4	3	3	13	4	12	6	9	9	11	10	8	62	14	13	14	11	13	10	12	8	10
Slc30a1	TREMBL:Q3UM63	Zinc transporter 1	K.SSVEIINSTQAPMR.D	*																					2	1	2	1				1
Slc39a10	SWISS-PROT:Q6P5F6	Zinc transporter ZIP10	R.HVHNDSVAHSEHGEPGHSPSPETNK.T	1						2			5			2	2	1	4	2	1	3	2	2		2	2	4			3	2	2	3
Slc39a10	SWISS-PROT:Q6P5F6	Zinc transporter ZIP10	R.LHHHLDHNTTR.H	1					1	4				2	2	2	2		3	2	2	18	2	2		1	2	1					1
Slc39a14	IPI:IPI00123428.1	zinc transporter ZIP14 isoform a	K.NDSLTLTQLK.S	5																		2						1			1
Slc39a14	IPI:IPI00123428.1	zinc transporter ZIP14 isoform a	F.SSGDLFAAHNLSER.S	4																1
Slc39a14	IPI:IPI00123428.1	zinc transporter ZIP14 isoform a	R.YGKNDSLTLTQLK.S	5		2		2	2	2	1	3	2	3	2	3	2	2	3	2	2			2	4	2	2	2	2	2	2	2	2	2
Slc39a6	SWISS-PROT:Q8C145	Zinc transporter ZIP6	R.KKSNESVSEPR.K	*													1
Slc39a6	SWISS-PROT:Q8C145	Zinc transporter ZIP6	R.YGENDSLSVEGFRK.L	*							2		2	2	2						2	1
Slc39a6	SWISS-PROT:Q8C145	Zinc transporter ZIP6	R.NTNDNIQECFNTTK.L	*					1	2										1	1	2			5
Slc39a6	SWISS-PROT:Q8C145	Zinc transporter ZIP6	K.KSNESVSEPR.K	*				2
Slc39a6	SWISS-PROT:Q8C145	Zinc transporter ZIP6	K.SNESVSEPR.K	*				2							2	1	2	1
Slc39a6	SWISS-PROT:Q8C145	Zinc transporter ZIP6	R.YGENDSLSVEGFR.K	*	2			2	2	2	2	2	2	2	2	2	2	2		2	2	2	2	2	2	2	2	2	2	2	2	2	1	2
Slc3a2	TREMBL:Q3TIP1;Q3U144;Q60849	4F2 cell-surface antigen heavy chain	M.PWNESSIFHIPR.P	1																									2
Slc3a2	TREMBL:Q3TIP1;Q3U144;Q60849	4F2 cell-surface antigen heavy chain	S.YLSNSTFTGER.T	1																					2
Slc3a2	TREMBL:Q3TIP1;Q3U144;Q60849	4F2 cell-surface antigen heavy chain	R.FLNATGSQWC.S	1																	1
Slc3a2	TREMBL:Q3TIP1;Q3U144;Q60849	4F2 cell-surface antigen heavy chain	K.APLMPWNESSIFH.I	1																2	2			1			1
Slc3a2	TREMBL:Q3TIP1;Q3U144;Q60849	4F2 cell-surface antigen heavy chain	K.APLMPWNESSIFHIPR.P	1																4	3		4	3	3				2	4
Slc3a2	TREMBL:Q3TIP1;Q3U144;Q60849	4F2 cell-surface antigen heavy chain	N.ILESTSDLLLTSSYLSNSTFTGER.T	1																4	4		4	3					4	3
Slc3a2	TREMBL:Q3TIP1;Q3U144;Q60849	4F2 cell-surface antigen heavy chain	Y.LSNSTFTGER.T	1							4				2					2	2		2	2	2	2	2	2	2	2	2	2	2	2
Slc3a2	TREMBL:Q3TIP1;Q3U144;Q60849	4F2 cell-surface antigen heavy chain	T.SDLLLTSSYLSNSTFTGER.T	1							2	1
Slc3a2	TREMBL:Q3TIP1;Q3U144;Q60849	4F2 cell-surface antigen heavy chain	K.DEINETDLK.Q	1				2		2	2	2	2	1	2	2		2	2	3	2	2		2	1	2	2	2			2	1	1	2
Slc3a2	TREMBL:Q3TIP1;Q3U144;Q60849	4F2 cell-surface antigen heavy chain	K.NQKDEINETDLK.Q	1			1	2	2	1	1	1	2	2	2	1	2	2		2	2	2	2	2	5	2	2	2	2	2	2	2	2	2
Slc3a2	TREMBL:Q3TIP1;Q3U144;Q60849	4F2 cell-surface antigen heavy chain	T.SSYLSNSTFTGER.T	1		2				1											2		1			2	2					2	2	2
Slc3a2	TREMBL:Q3TIP1;Q3U144;Q60849	4F2 cell-surface antigen heavy chain	R.PVSLNMTVK.G	1	1	2	2	1	1	2	2	2	2	2	2	2	2	5	4	5	3	2	3	4	42	3	2	2	2	2	1	2	2	1
Slc3a2	TREMBL:Q3TIP1;Q3U144;Q60849	4F2 cell-surface antigen heavy chain	L.YLAEWQNITK.X	1	2		2	2			2	2	3	3	2					3			2		2				4	2	2
Slc3a2	TREMBL:Q3TIP1;Q3U144;Q60849	4F2 cell-surface antigen heavy chain	S.SYLSNSTFTGER.T	1	2	2	1	2	2	2	2	2	2	2	2	2					2		1	2	2	1	1	2	2			2	2	2
Slc3a2	TREMBL:Q3TIP1;Q3U144;Q60849	4F2 cell-surface antigen heavy chain	L.TSSYLSNSTFTGER.T	1	1	1		1		1	2	2	2	2	1	2	2			2	2	2	2	2	3	2	2	3	2	2	2	2	2	3
Slc3a2	TREMBL:Q3TIP1;Q3U144;Q60849	4F2 cell-surface antigen heavy chain	R.FLNATGSQWCSW.S	1	3	2	2							2	2					2	2	2				2	2	1				2	2	2
Slc3a2	TREMBL:Q3TIP1;Q3U144;Q60849	4F2 cell-surface antigen heavy chain	M.NAPLYLAEWQNITK.X	1	2						2	1	1	2	2	2	1			2	2	1	2	2	2	2	2		2	2	2	2	2	1
Slc3a2	TREMBL:Q3TIP1;Q3U144;Q60849	4F2 cell-surface antigen heavy chain	N.APLYLAEWQNITK.X	1	1						2	2	2	2	2	2	2	1		2	2	2	2	2	2	2	2	1	2	2	2	2	4
Slc3a2	TREMBL:Q3TIP1;Q3U144;Q60849	4F2 cell-surface antigen heavy chain	K.LMNAPLYLAEWQNITK.X	1	4	2																			4
Slc43a1	SWISS-PROT:Q8BSM7	Large neutral amino acids transporter small subunit 3	K.EGFYSSLCPAENR.T	3																					2	2	2	1	2	1	2			2
Slc43a1	SWISS-PROT:Q8BSM7	Large neutral amino acids transporter small subunit 3	R.TNTTQDEQHQWTSCDQQEK.M	3			1			2												2			1	2	1	2	2		2	1		2
Slc44a2	SWISS-PROT:Q8BY89-2	Isoform 2 of Choline transporter-like protein 2	R.NESLQCPTAR.C	1																					2
Slc44a2	SWISS-PROT:Q8BY89-2	Isoform 2 of Choline transporter-like protein 2	K.GVLMVGNETTYEDGHGAR.K	1											1
Slc44a2	SWISS-PROT:Q8BY89-2	Isoform 2 of Choline transporter-like protein 2	R.KNITDLVEGAK.K	1	2	2	1			3	2	2	2	2	2	2	2	2		4	4	2	2	2	2	4	2	2	3		2	2	4	3
Slc44a2	SWISS-PROT:Q8BY89-2	Isoform 2 of Choline transporter-like protein 2	K.TCNPETFPLRNESLQCPTAR.C	1	1
Slc45a4	SWISS-PROT:Q0P5V9-1	Isoform 1 of Solute carrier family 45 member 4	K.GNPQAPSNSTK.W	2														1
Slc46a1	SWISS-PROT:Q6PEM8	Proton-coupled folate transporter	R.FSTELGYNGTR.H	*				1	1	2				1	1	2		2	1	2	2	2	2	2		2	2	2	2	1	2
Slc4a7	SWISS-PROT:Q8BTY2-1	Isoform 1 of Sodium bicarbonate cotransporter 3	C.AEPSNPSNETLELWK.R	4																						1
Slc4a7	SWISS-PROT:Q8BTY2-1	Isoform 1 of Sodium bicarbonate cotransporter 3	Y.TCVCAEPSNPSNETLELWK.R	4							1		1	2	2	2	2	1		2	2	2	2	2	2	2	2	2	2	2	2	3	2	2
Slc4a7	SWISS-PROT:Q8BTY2-1	Isoform 1 of Sodium bicarbonate cotransporter 3	Y.SVSWGNLTVSECK.T	4	2	2		2	2		2	2	2	2	2	2	2	2	2	2	2	3	2	2	4	2	2	2	2	2	2	2	2	3
Slc5a11	SWISS-PROT:Q8K0E3-1	Isoform 1 of Sodium/myo-inositol cotransporter 2	R.SENSSCGLPR.E	1																									1	2	5
Slc5a3	SWISS-PROT:Q9JKZ2	Sodium/myo-inositol cotransporter	K.YNLSNTNACMVHPK.A	1										2	1	2		1							1
Slc6a15	TREMBL:Q8R0C2	Sodium-dependent neutral amino acid transporter B(0)AT2	K.NASHTYVEPECEQSSATTYYWYR.E	1																2
Slc6a15	TREMBL:Q8R0C2	Sodium-dependent neutral amino acid transporter B(0)AT2	H.HINLSAVTVEDYR.L	*																2	1			1
Slc6a6	TREMBL:Q3UPI8;Q8BRX2	Sodium- and chloride-dependent taurine transporter	L.STANFTSPVIEFWER.N	*		1					2	2					1			2	2		2	2	2	1			2	2		1
Slc6a8	TREMBL:A2ALM5	Isoform 1 of Sodium- and chloride-dependent creatine transporter 1	R.HEDCANASLANLTCDQLADR.R	4	2	2																						2
Slc6a9	SWISS-PROT:P28571-1	Isoform GlyT-1A of Sodium- and chloride-dependent glycine transporter 1	R.PAALSGNLSHLFNYTLQR.T	7	1
Slc7a1	TREMBL:Q3UGD6;Q3UTL4	High affinity cationic amino acid transporter 1	K.GSIKNWQLTEKNFSCNNNDTNVK.Y	1																					3
Slc7a1	TREMBL:Q3UGD6;Q3UTL4	High affinity cationic amino acid transporter 1	K.NFSCNNNDTNVK.Y	1			3	3	1	4	2	2		3	2	2	4	2	5	6	5	6	5	3	7	2	3	4	2	2		2	2	2
Slc7a1	TREMBL:Q3UGD6;Q3UTL4	High affinity cationic amino acid transporter 1	K.NWQLTEKNFSCNNNDTNVK.Y	1	1	1		2	2					3	3	2	3	3	2	4	2	4	3	5	4	2	2	1
Slco3a1	SWISS-PROT:Q8R3L5-1	Isoform 1 of Solute carrier organic anion transporter family member 3A1	R.DVCATNGSSSDEGPDPDLICR.X	4				2	2	1	2	2	2	2	2	2	3	1	2	1					2	2						1	2
Slco4a1	TREMBL:A2ACT3	Isoform 1 of Solute carrier organic anion transporter family member 4A1	K.ASSGWGNATAGK.C	1																									1			1
Slco4c1	SWISS-PROT:Q8BGD4	Solute carrier organic anion transporter family member 4C1	K.VYYNCSCIER.K	*																				1	2
Slco5a1	TREMBL:E9PVD9	solute carrier organic anion transporter family: member 5A1	R.NLTGSCNVNCGCK.I	1																					2
Slco5a1	TREMBL:E9PVD9	solute carrier organic anion transporter family: member 5A1	R.NYTECTCVQSR.Q	1																				1
Smc2	TREMBL:E9Q1E9;Q3ULS2	Putative uncharacterized protein	R.TEVNGFDPLFNAITGLNGSGK.S	3		1
Smpdl3b	TREMBL:Q3TLX9;Q8BTC9	Acid sphingomyelinase-like phosphodiesterase 3b	R.PWLSNESYALFK.R	*																2	2
Smpdl3b	TREMBL:Q3TLX9;Q8BTC9	Acid sphingomyelinase-like phosphodiesterase 3b	H.ISDLHLDPNYTVSK.D	*																2	3	4	2	2
Smpdl3b	TREMBL:Q3TLX9;Q8BTC9	Acid sphingomyelinase-like phosphodiesterase 3b	R.WLGDVLSNASR.D	*							2	1	1							2	2	2	1		2
Sort1	SWISS-PROT:Q6PHU5-1	Isoform 1 of Sortilin	K.DITNLINNTFIR.T	1																1	2		1	2		2				4			2
Sppl2b	TREMBL:Q8BXJ5	Isoform 1 of Signal peptide peptidase-like 2B	R.GNCTFYEK.V	1						2			2						1	2	2	2	2	2	2
Ssr2	SWISS-PROT:Q9CPW5	Translocon-associated protein subunit beta	R.IAPASNVSHTVVLR.P	*																1	2		1	1	1
Ssr2	SWISS-PROT:Q9CPW5	Translocon-associated protein subunit beta	R.IAPASNVSHTVVLRPLK.A	*							2	2	2	2	4	1	1			2			2	2		2	1		2	2		2	1
St14	TREMBL:Q543E3	Suppressor of tumorigenicity 14 protein homolog	R.SQFVVSSNSSK.I	*							3				2	1	1		2		2					1			1			1
St14	TREMBL:Q543E3	Suppressor of tumorigenicity 14 protein homolog	R.CNATHQFTCK.N	*						1				2	2	2	2	2	3
St3gal1	TREMBL:Q3UU61;Q544T4;Q9JL30	CMP-N-acetylneuraminate-beta-galactosamide-alpha-2:3-sialyltransferase 1	R.KPNNLSDTVK.E	*			1
Stt3a	TREMBL:Q3TG02;Q3TUR1;Q3TVN9;Q3U547;Q3U573;Q3U9H4;Q3UA28;Q5U412;Q8BWT4	Putative uncharacterized protein	R.TILVDNNTWNNTH.I	1																		1
Stt3a	TREMBL:Q3TG02;Q3TUR1;Q3TVN9;Q3U547;Q3U573;Q3U9H4;Q3UA28;Q5U412;Q8BWT4	Putative uncharacterized protein	R.TILVDNNTWNNTHISR.V	1	1	2							1		2	1				3	2		2	4		2			2
Stt3b	TREMBL:Q8BGU3	Dolichyl-diphosphooligosaccharide--protein glycosyltransferase subunit STT3B	R.TTLVDNNTWNNSHIALVGK.A	*										1	1								2	3						1
Stt3b	TREMBL:Q8BGU3	Dolichyl-diphosphooligosaccharide--protein glycosyltransferase subunit STT3B	K.AMSSNETAAYK.I	*			2	1		2				2	2	2		2		1		2	2		2
Sulf2	SWISS-PROT:Q8CFG0	Extracellular sulfatase Sulf-2	R.FYNYTLCR.N	1				2																	2
Sun2	SWISS-PROT:Q8BJS4-3	Isoform 3 of SUN domain-containing protein 2	K.ALSPNSTISSAPK.D	2																												1
Sv2b	SWISS-PROT:Q8BG39	Synaptic vesicle glycoprotein 2B	R.FINSTFLEQK.E	*												2		1		2	2	2	2	2
Sypl	TREMBL:Q3U4T9	Isoform 1 of Synaptophysin-like protein 1	R.LNQASFHTPPNVSVCDVNWEK.H	1																2	2	2	2	2	4
Sypl	TREMBL:Q3U4T9	Isoform 1 of Synaptophysin-like protein 1	K.VGVNKNQTVTATFGYPFR.L	2										1
Sypl	TREMBL:Q3U4T9	Isoform 1 of Synaptophysin-like protein 1	K.VGVNKNQTVTATF.G	2				1
Sypl	TREMBL:Q3U4T9	Isoform 1 of Synaptophysin-like protein 1	K.NQTVTATFGYPFR.L	2	2	2		2	2		2	2	2	2	2	4	2	2		2	2	2	2	2	2	2	2	2	2	2	2	2	2	2
Tacstd2	TREMBL:Q3U261	Tumor-associated calcium signal transducer 2	R.AFNHSDLDSELR.R	*										2	2		1		2	1		1					1
Tek	TREMBL:B1AWS8	angiopoietin-1 receptor	K.VPGNLTSVLLSNLVPR.E	2																2	1
Tek	TREMBL:B1AWS8	angiopoietin-1 receptor	R.GDNVNISFK.K	2				1		1						1
Tfpi	TREMBL:A2ARA1	Isoform Alpha of Tissue factor pathway inhibitor	R.YLYNNQTK.Q	4				1		1				2						1	1	1	1	2		1						1		1
Tfrc	TREMBL:Q542D9;Q8JZS3	Transferrin receptor protein 1	R.QKNITAFNETLFR.N	*										1						4	4		4	4	2					1
Tfrc	TREMBL:Q542D9;Q8JZS3	Transferrin receptor protein 1	K.NITAFNETLFR.N	*				1			2	2	2	3	2	4	3	2		7	5	5	4	4	4	5	4	2	4	4	4	3	3	2
Tgoln1	TREMBL:Q4FJY3	Trans-Golgi network integral membrane protein 1	K.TDAELNETARPLSPVNPK.L	*																					2
Tgoln1	TREMBL:Q4FJY3	Trans-Golgi network integral membrane protein 1	K.TDAELNETAR.P	*			2	1	2	9			4						1	4	4	4	3	2	3	3		5	2		4		1	4
Thbd	TREMBL:Q543W3;Q8BJB5	Thrombomodulin	R.GFQWVTGDNHTSYSR.W	*				1							1														1
Thbd	TREMBL:Q543W3;Q8BJB5	Thrombomodulin	R.GFQWVTGDNHTSY.S	*	2	4	1																						2	3
Thbs1	TREMBL:Q3TP59;Q3TPD3;Q3TR40;Q80YQ1;Q8CGB2	Thrombospondin 1	C.SNATVPDGECCPR.C	*																							1
Thbs1	TREMBL:Q3TP59;Q3TPD3;Q3TR40;Q80YQ1;Q8CGB2	Thrombospondin 1	K.VVNSTTGPGEHLR.N	*	1	3				2	2									2		4			2						2			3
Thbs2	SWISS-PROT:Q03350	Thrombospondin-2	K.VVNSTTGTGEHLR.N	2		1
Thy1	TREMBL:Q53YX2	Thy-1 membrane glycoprotein	K.VLTLANFTTK.D	*	3	2	5	3	6	4	4	4	2	4	4	4	3	4	4	2	2	4	3	3	2	2	3	4	2	2	4	3	3	6
Tm2d1	SWISS-PROT:Q99MB3-1	Isoform 1 of TM2 domain-containing protein 1	K.DLSGNETHFTGSEVGFLKPISCR.N	3																1
Tm2d1	SWISS-PROT:Q99MB3-1	Isoform 1 of TM2 domain-containing protein 1	R.LSITNETFR.K	3													1				1			1					1
Tm2d3	SWISS-PROT:Q8BJ83-2	Isoform 2 of TM2 domain-containing protein 3	R.YFANCTVR.D	1																				1
Tm4sf1	TREMBL:Q3UZY2	Transmembrane 4 L6 family member 1	F.ASTEGQYLLNSSMWSK.C	*										1
Tm9sf1	SWISS-PROT:Q9DBU0	Transmembrane 9 superfamily member 1	R.IIFANVSVR.D	3	2	2								2	1			1		2	2		2	2		2			2			2	2	1
Tm9sf3	TREMBL:Q571B0	Transmembrane 9 superfamily member 3	R.IVDVNLTSEGK.V	2	2	1	4	3	4	5		2	2	2	2	4	2	2	3	5	3	4		2	2	1	2	3	3	2	4	5	4	2
Tmed4	SWISS-PROT:Q8R1V4	Transmembrane emp24 domain-containing protein 4	R.FTFTSHTPGDHQICLHSNSTR.M	1																	1
Tmed4	SWISS-PROT:Q8R1V4	Transmembrane emp24 domain-containing protein 4	H.TPGDHQICLHSNSTR.M	1																	2					1
Tmed4	SWISS-PROT:Q8R1V4	Transmembrane emp24 domain-containing protein 4	F.TSHTPGDHQICLHSNSTR.M	1									1
Tmed9	TREMBL:Q3TFU8;Q3U7N8;Q6PDC2	Putative uncharacterized protein	H.TPGEHQICLHSNSTK.F	2			1					2	2							2	2	2	2	1		2	3	3	1	2		2	2	2
Tmed9	TREMBL:Q3TFU8;Q3U7N8;Q6PDC2	Putative uncharacterized protein	R.FTFTSHTPGEHQICLHSNSTK.F	2	2	2								1	1	1				2			2	2					2	2
Tmeff1	SWISS-PROT:Q6PFE7-1	Isoform 1 of Tomoregulin-1	K.SNCSELNLR.E	2				2		1				2	1	1	1	1	2		2	1	2	2	1	2	2	2	2	1	2	2	2	2
Tmem104	TREMBL:A2A6S0;B2RU54	Transmembrane protein 104	C.SVSGNDSCGVDTDAR.Y	1									2									2						1
Tmem132a	SWISS-PROT:Q922P8	Transmembrane protein 132A	R.HNFTASLLTLR.I	1																2	2		2	2		1
Tmem150a	SWISS-PROT:Q91WN2	Transmembrane protein 150A	R.HVCPVENWSYNESCSPDPAEQGGPK.S	*																					2				1		1
Tmem181a	TREMBL:Q3U3W2	Putative uncharacterized protein	R.VIETLPANYSLNSSK.K	3	2		3		1		2	1	1	4		4				4	4	3		4	4	2	3	3				1		2
Tmem2	TREMBL:Q8BS93	Transmembrane protein 2	R.GDPSIISVNGTDFTFR.S	*																					1				1	1	1
Tmem2	TREMBL:Q8BS93	Transmembrane protein 2	R.NNVSLVK.F	*																				2		1
Tmem2	TREMBL:Q8BS93	Transmembrane protein 2	K.QLNISDSLAVLGLAK.P	*																			1
Tmem2	TREMBL:Q8BS93	Transmembrane protein 2	K.NFTSVHLSYVELK.H	*																1	1		1	1		1	1		2	3
Tmem2	TREMBL:Q8BS93	Transmembrane protein 2	K.TTNASASDPR.E	*					1							2
Tmem2	TREMBL:Q8BS93	Transmembrane protein 2	K.FDTHEYHNESR.R	*			2			2			1	1	1	1	2		2	1		2	2	2			1	2		2	4	2	2	2
Tmem231	SWISS-PROT:Q3U284	Transmembrane protein 231	R.NVTTVLSDPNPIWLVGR.A	*																1
Tmem245	TREMBL:D3YWD3	hypothetical protein LOC242474	K.VNNTAVIEK.Q	2																		2
Tmem259	TREMBL:Q498A7	Isoform 1 of Membralin	K.VFKPQSGADALNDSQDFPFPETPAK.V	1																					2
Tmem26	SWISS-PROT:Q3UP23	Transmembrane protein 26	R.GDVNQTLSSHR.A	1			2
Tmem26	SWISS-PROT:Q3UP23	Transmembrane protein 26	R.RGDVNQTLSSHR.A	1	1
Tmem63b	SWISS-PROT:Q3TWI9	Transmembrane protein 63B	F.LLATLGTAALNSSNPK.D	5				1						2	2	2	1	1	1	2	2		2	2	2	2	2	2	2	2		2	2
Tmem87a	TREMBL:A2AQJ7	Transmembrane protein 87A	K.ENATNVTFTGDK.I	3				1	2		2	2	2	2	2		2	2	3	1	2	2	2	2	4	2	2	3	2	2		2	1	3
Tmem87a	TREMBL:A2AQJ7	Transmembrane protein 87A	K.QEAKENATNVTFTGDK.I	3				1		3														1	2
Tmem87a	TREMBL:A2AQJ7	Transmembrane protein 87A	R.LFQNCSELYK.A	3	1	2		2	1	2	2	2	2	2	2	2	2	1	1	2	2	2	2	2	2	2	2	2	2	2	2	2	2	2
Tmem87b	SWISS-PROT:Q8BKU8-1	Isoform 1 of Transmembrane protein 87B	R.NISSQEGSTDVVAR.T	2				1																	2
Tmprss4	SWISS-PROT:Q8VCA5	Transmembrane protease serine 4	N.SQELQVQNGSR.S	1									2
Tnc	TREMBL:Q9WUU4	Isoform 1 of Tenascin	K.GPNCSEPDCPGNCNLR.G	7			2																			1	1
Tnc	TREMBL:Q9WUU4	Isoform 1 of Tenascin	R.EPEIGNLNVSDVTPK.S	1	2	2	4							1												2	2	2	2	2	1	2	2	2
Tnc	TREMBL:Q9WUU4	Isoform 1 of Tenascin	R.GNFSAEGCGCVCEPGWK.G	7	2	2	1																				1
Tnc	TREMBL:Q9WUU4	Isoform 1 of Tenascin	K.ASTEEVPSLENLTVTEAGWDGLR.L	5	2																								1
Tnfrsf10b	SWISS-PROT:Q9QZM4	Tumor necrosis factor receptor superfamily member 10B	R.EGIDYTSHSNHSLDSCILCTVCK.E	1										1
Tnfrsf10b	SWISS-PROT:Q9QZM4	Tumor necrosis factor receptor superfamily member 10B	R.CNITTNTVCR.C	1				1		1						2			2
Tnfsf9	TREMBL:Q3TEQ6;Q3U1Z9	Tumor necrosis factor ligand superfamily member 9	H.IGCPNTTQQGSPVFAK.L	*						2					1
Tnfsf9	TREMBL:Q3TEQ6;Q3U1Z9	Tumor necrosis factor ligand superfamily member 9	R.ENNADQVTPVSHIGCPNTTQQGSPVFAK.L	*				2	2					2	2	2	2		2
Tnmd	TREMBL:B1AVJ0	Tenomodulin	R.SGNGTDETLEVHDFK.N	*	1
Tor1aip1	SWISS-PROT:Q921T2	Torsin-1A-interacting protein 1	K.HLNSSLPR.P	4																		1
Tpbg	SWISS-PROT:Q9Z0L0	Trophoblast glycoprotein	R.LDLSHNPLTNLSAF.A	1																1	2			1			1
Tpbg	SWISS-PROT:Q9Z0L0	Trophoblast glycoprotein	R.NNSLVSLTYASFR.X	1										2	1	2	1									1	1
Tpbg	SWISS-PROT:Q9Z0L0	Trophoblast glycoprotein	K.VLHNSTLAEWQGLAH.V	*										2			1						1	2		2	2	1					2
Tpbg	SWISS-PROT:Q9Z0L0	Trophoblast glycoprotein	R.NLTHLESLHLEDNALK.V	1								1		2		2						2	2	2		1	2	1	2	2		2	3	2
Tpbg	SWISS-PROT:Q9Z0L0	Trophoblast glycoprotein	K.VLHNSTLAEWQGLAHVK.V	*		1														2	2
Tpcn1	TREMBL:Q3UV38	Isoform 1 of Two pore calcium channel protein 1	R.LTPNCCNTSTVADAYR.F	*																					2
Tpcn1	TREMBL:Q3UV38	Isoform 1 of Two pore calcium channel protein 1	R.FINHTVGNK.T	*									1								2	1	1
Tpst2	TREMBL:Q3TQN1	protein-tyrosine sulfotransferase 2	R.LGYDPYANPPNYGNPDPIVINNTHR.V	1																2	2	1	1		2
Trpc6	SWISS-PROT:Q61143	Short transient receptor potential channel 6	K.LLPNETSTDNAR.Q	2										1										2	1
Trpc6	SWISS-PROT:Q61143	Short transient receptor potential channel 6	K.AQSIIDANDTLK.D	1										1	1	2		1		1
Trpv4	SWISS-PROT:Q9EPK8	Transient receptor potential cation channel subfamily V member 4	K.VCDEDQSNCTVPTYPACR.D	3						2		1	1
Tspan13	SWISS-PROT:Q9D8C2	Tetraspanin-13	R.SYNPNDTCPASCAK.S	*						1									2	2	2		2	2		1	1	2	2	1	1	2	1
Tspan3	TREMBL:A8C1U1;Q3THL4;Q3TVZ0;Q3TXC6;Q545L1;Q80XR4	Tetraspanin-3	K.VYKTYNGTNSDAASR.A	2																1	1
Tspan3	TREMBL:A8C1U1;Q3THL4;Q3TVZ0;Q3TXC6;Q545L1;Q80XR4	Tetraspanin-3	K.TYNGTNSDAASR.A	2	2		2	2	2					1
Tspan31	SWISS-PROT:Q9CQ88	Tetraspanin-31	R.NTQADVINASWSVLSNSTR.H	*											1								2	3		1			5	4
Tspan31	SWISS-PROT:Q9CQ88	Tetraspanin-31	R.SFDCCGLFNLTTLR.L	*	2	2					1			2	1		1			2	4		3	3	2	1	2		3	3
Tspan6	SWISS-PROT:O70401	Tetraspanin-6	K.SNYENALKEYNSTGDYR.S	1																1	1	2
Tspan6	SWISS-PROT:O70401	Tetraspanin-6	K.EYNSTGDYR.S	1	1			2	1	6		1	2	1	1	2	1	1	4	3	4	8	6	5	2			5			3			2
Ttyh3	SWISS-PROT:Q6P5F7-1	Isoform 1 of Protein tweety homolog 3	R.VWDTAAALNR.T	1																									1
Txndc15	SWISS-PROT:Q6P6J9	Thioredoxin domain-containing protein 15	R.NVTGLENFTLK.I	*																					2
Unc5b	TREMBL:Q3TCV5;Q3TYW6	Isoform 1 of Netrin receptor UNC5B	K.NCTDGLCVLNQR.T	*			1																			2	2	2	1		1	2	2	2
Unc5c	SWISS-PROT:O08747-1	Isoform 1 of Netrin receptor UNC5C	R.LSDTANYTCVAK.N	4																													3
Upk1b	SWISS-PROT:Q9Z2C6	Uroplakin-1b	R.YQNNSPPTNDDEWK.N	*				1						1
Vcam1	SWISS-PROT:P29533-1	Isoform 1 of Vascular cell adhesion protein 1	R.NTTISVHPSTR.L	2	2	2	2	2	2	2	2	2	2	2	2	2	2	2	2	3	2	2	1	1		2	2	2	1	2	2	2	2	2
Vcan	SWISS-PROT:Q62059-1	Isoform V0 of Versican core protein	R.FENQTCFPLPDSR.F	8																2	2		2	2	3
Vtn	SWISS-PROT:P29788	Vitronectin	K.NGSLFAFR.G	*										4	3	4	2	3	1	4	4	4	4	3	4	1	1
Wnt5a	SWISS-PROT:P22725-1	Isoform 1 of Protein Wnt-5a	R.NESTGSLGTQGR.L	1																					1
Xpnpep2	TREMBL:Q8BU59	X-prolyl aminopeptidase (Aminopeptidase P) 2: membrane-bound	R.LPVTAVNTTMR.L	3																2	2	3	2	1
