# Supplementary material for: CD24 tracks divergent pluripotent states in mouse and human cells
Source: Nat Commun. 2015 Jun 16;6:7329. doi: 10.1038/ncomms8329 (PMC4490408; doi:10.1038/ncomms8329)
Supplement: Supplementary Data 3 — Percentage proportions of cell certain proteins by GO biological category across the DOX high time course. A Panther (ver 8.0) gene list analysis was performed for genes corresponding to the set of cell surface proteins identified for each point of the Project Grandiose time course. The functional classifications were tallied and tabulated as a relative percentage of each list. The proportion of each classification was similar across the whole time course, except that 'catalytic activity' slightly overtook 'receptor activity' on days 16 and 18. [file ncomms8329-s4.xls]

## Sheet: Description
Supplementary Data 3: Percentage proportions of cell certain proteins by GO biological category across the DOX high time course.
A Panther (ver 8.0) gene list analysis was performed for genes corresponding to the set of cell surface proteins identified for each point of the Project Grandiose time course. The functional classifications were tallied and tabulated as a relative percentage of each list. The proportion of each classification was similar across the whole time course, except that 'catalytic activity' slightly ove…

## Sheet: Analysis
	Day 0H	Day 2H	Day 5H	Day 8H	Day 11H	Day 16H	Day 18H	2oiPS	ES	1oiPS		all
receptor activity	57	72	49	73	52	61	59	76	58	65		142
catalytic activity	44	58	42	59	39	68	67	53	41	41		121
binding activity	43	45	35	45	33	52	44	44	33	37		88
transporter activity	30	29	28	30	30	36	45	39	34	30		69
structural molecule activity	14	12	9	14	8	10	9	10	6	9		29
enzyme regulator activity	8	10	5	8	5	10	10	7	3	5		17
ion channel activity	4	4	6	6	4	5	6	5	4	1		12
transcription regulator activity	0	1	1	0	0	3	2	2	0	1		3
total	200	231	175	235	171	245	242	236	179	189		481
												standard deviation
receptor activity	0.285	0.311688	0.28	0.310638	0.304094	0.24898	0.243802	0.322034	0.324022	0.343915		0.0326212
catalytic activity	0.22	0.251082	0.24	0.251064	0.22807	0.277551	0.27686	0.224576	0.22905	0.216931		0.0221689
binding activity	0.215	0.194805	0.2	0.191489	0.192982	0.212245	0.181818	0.186441	0.184358	0.195767		0.0110418
transporter activity	0.15	0.125541	0.16	0.12766	0.175439	0.146939	0.18595	0.165254	0.189944	0.15873		0.0219099
structural molecule activity	0.07	0.0519481	0.0514286	0.0595745	0.0467836	0.0408163	0.0371901	0.0423729	0.0335196	0.047619		0.0108351
enzyme regulator activity	0.04	0.04329	0.0285714	0.0340426	0.0292398	0.0408163	0.0413223	0.029661	0.0167598	0.026455		0.00841828
ion channel activity	0.02	0.017316	0.0342857	0.0255319	0.0233918	0.0204082	0.0247934	0.0211864	0.0223464	0.00529101		0.00729254
transcription regulator activity	0	0.004329	0.00571429	0	0	0.0122449	0.00826446	0.00847458	0	0.00529101		0.00438476
												avg. of std. dev.
												0.0148341

## Sheet: Gene Lists
Day 0	Day 2	Day 5	Day 8	Day 11	Day 16	Day 18	2oiPS	ES	1oiPS
Fn1	Lrp1	Bsg	Nptn	Emb	Alpl	Bsg	Emb	Emb	Emb
Ptk7	Ptk7	Emb	Slc3a2	Bsg	Slc3a2	Slc3a2	Slc3a2	Slc3a2	Slc3a2
Itgav	Nptn	Atp1b3	Bsg	Alpl	Nptn	Alpl	Ptk7	Ptk7	Ptk7
Slc3a2	Emb	Slc3a2	Atp1b3	Ptk7	Ptk7	Slc2a3	Slc2a3	Slc2a3	Slc2a3
Fbn1	Itgav	Nptn	Emb	Nptn	Bsg	Emb	Slc2a1	Icam1	Lama5
Emilin1	Bsg	Ptk7	Lrp1	Lama1	Emb	Cadm1	Bsg	Atp1b3	Itgb1
Lrp1	Slc3a2	Cd109	Alpl	Itgav	Atp1b3	Atp1b3	Atp1b3	Slc29a1	Bsg
Cd47	Itgb1	Fn1	Itgav	Lama5	Lamp1	Nptn	Lama5	Bsg	Slc2a1
Itgb1	Fn1	Cd47	Cd109	Slc3a2	Cadm1	Lamp1	Nptn	Slc2a1	Atp1b3
Fkbp10	Lama5	Nt5e	Lama5	Slc2a3	Lama5	Ctse	Fn1	Atp1b1	Itga5
Bsg	Hyou1	Cd24a	Cadm1	Lamc1	Slc2a3	Ptk7	Lrp1	Itgb1	Fn1
Hspg2	Hspg2	Cd44	Ptk7	Atp1b3	Emp1	Cd47	Lamc1	Lamp1	Lrp1
Mrc2	Cd109	Cadm1	Lamc1	Itgb1	Slc39a10	Cd44	Itgb1	Alpl	Lamp1
Tnc	Anpep	Lrp1	Cd44	Ctse	Slc2a1	Slc2a1	Cadm1	Lamc1	Nptn
Nptn	Ptgfrn	Ptgfrn	Lama1	Slc2a1	Slc7a1	Emp1	Alpl	Cd44	Lamc1
Ano6	Nt5e	Lamp1	Msln	Slc7a1	Lamc1	Lama5	Cd44	Hyou1	Nt5e
Colec12	Thy1	Ano6	Plxnb2	Ly6g6c	Ptgfrn	Scarb2	Itgav	Fn1	Hyou1
Ptgfrn	Lamc1	Lamc1	Ptgfrn	Cadm1	Tfrc	Lamc1	Ptgfrn	Ptgfrn	Slc4a7
Itga11	Slc39a6	Lama5	Cspg4	Ptgfrn	Prom1	Prom1	Hyou1	Itga5	Cd44
Atp1b3	Mrc2	Prnp	Fn1	Fn1	Lama1	Slc7a1	Lamp1	Tspan31	Icam1
Fbln2	Cd44	Slc2a3	Slc2a1	Hyou1	Lamb1	Itgav	Epha2	Tmem2	Thy1
Anpep	Lnpep	Plxnb2	Itgb1	Nt5e	Hyou1	Lama1	Itga5	Nptn	Epha2
Alcam	Tm9sf3	Emp1	Slc2a3	Cd47	Scarb2	Hyou1	Slc7a1	Lama5	Alcam
Prnp	Ctse	Scarb2	Hyou1	Slc39a10	Cd47	Ptgfrn	Lamb1	Ncam1	Cspg4
Hyou1	Atp1b3	Itgb1	Ano6	Lamb1	Igf1r	Tfrc	Tmem87a	Tfrc	Tmem87a
Ncam1	Tmem87a	Ncstn	Hspg2	Tmem87a	Cd24a	Igf1r	Mrc2	Cadm1	Cadm1
Slc1a4	Slc7a1	Itgav	Ctse	Thy1	Tspan6	Slc12a2	Slc4a7	Slc4a7	Plaur
Thy1	Tgoln1	Cspg4	Lamb1	Cd44	Smpdl3b	Lamb1	Fat1	Slc12a2	Tm9sf3
Emp1	Prnp	Tmem87a	Anpep	Ncam1	Ctse	Cd24a	Plaur	Itga3	Slc1a4
Msr1	Fkbp10	Slc29a1	Scarb2	Cd24a	Ceacam1	Fgfr1	Slc39a10	Cntfr	Cd24a
Cd44	Emp1	Slc1a4	Nt5e	St14	Fn1	Tmem87a	Cd24a	Itgav	Ephb4
Cspg4	Plxna1	Fkbp10	Cd24a	Mfsd2a	Slc12a2	Slc29a1	Tpbg	F3	Alpl
Calu	Ncam1	Thy1	Fkbp10	Slc29a1	Fkbp10	Frem2	Cacna2d1	M6pr	Itgav
Fbn2	Slc2a1	Ncam1	Cd47	Msln	Itgb1	Lamp2	Slc12a2	Anpep	F3
Cacna2d1	Abca1	Slc39a6	Slc7a1	Slc4a7	Frem2	Bst2	Csf1	Plaur	Insr
Icam1	Msln	H2-D1	Emp1	Scarb2	Cd44	Tspan6	Slc29a1	Fkbp10	Lamb1
Lamp1	Cspg4	Slc12a2	Lamp1	Slc39a6	Abca1	Tspan31	Alcam	Epha2	Slc44a2
Cldnd1	Ephb2	Plaur	Slc39a6	Lnpep	Slc4a7	Fn1	Icam1	Tmem87a	Tpbg
Fcgr3	Tspan6	Hyou1	Glg1	Ptprj	Slc39a6	Slc4a7	Tfrc	Igf1r	Slc29a1
Glg1	Cd24a	Ceacam1	Thy1	Prnp	Mfsd2a	Sypl1	Nt5e	Cd24a	Fat1
Cadm1	Emilin1	Abca1	Slc4a7	Tm9sf3	Itgav	Insr	Atp1b1	Tm9sf3	Prnp
Fbn1	Cd47	Anpep	Plxna1	Slc39a14	Ephb4	Lnpep	Cd47	Slc43a1	Dsg2
Pdgfrb	Cacna2d1	Plxna1	Lnpep	Fkbp10	Lamp2	Ceacam1	Dsg2	Pvrl1	Slc39a10
Col1a1	Pcdh7	Slc4a7	Vtn	Hs2st1	Rnf13	Ncam1	Slc43a1	Slc5a11	Tfrc
Thbd	Colec12	Cacna2d1	Tpbg	Dsg2	Tm9sf3	Plxnb2	Pvrl1	Thy1	Mrc2
Col12a1	Slc29a1	Msln	Prom1	Vtn	Nt5e	Ctns	Anpep	Insr	Hspg2
Tm9sf3	Cadm1	Cd80	Tmem87a	Fgfr1	Vtn	Ptprj	Cd276	Itga6	Ncam1
Itga1	Ano6	Bst2	Abca1	Plxna1	Sypl1	Hspg2	Plxna1	Bst2	Fkbp10
Cd276	Slc39a10	Cdh13	Pvrl1	Plxnb2	Tgoln1	Mfsd2a	Thy1	Cd97	Emp1
Antxr1	Insr	Itfg3	Tfrc	Slco3a1	Gpm6b	Vtn	Prnp	S1pr2	Mme
Cd80	Glg1	Glg1	Ptprj	Cspg4	Slc29a1	0610031J06Rik	Bst2	Cd276	Tmem2
Ctse	Plxnb2	Antxr1	St14	Hspg2	Tmem87a	Ly75	Itga3	Emp1	Itga3
Igf2r	Slc1a4	Vcam1	Cldnd1	Emp1	Slc15a4	Tmem2	Tnc	Enpp3	S1pr2
Lgals3bp	Scarb2	Epha2	Fbn1	Abca1	Ncam1	Lrp1	Emp1	Csf1	Slc39a14
Lnpep	Antxr1	Slco3a1	Prnp	Pvrl1	Plxna1	Ano6	Igf2r	Slc39a14	Tmed9
Lpar4	Cd80	Sypl1	Sypl1	Ceacam1	Tmem181a	Slc39a6	F3	Plxnb2	Lnpep
S1pr2	S1pr2	Itga3	Epha2	Cd80	Lnpep	Rnf13	Prtg	Tmed9	Sypl1
Scarb2	Vcam1	Atp13a3	Itga3	Antxr1	Slc44a2	Bmpr2	Insr	Ano6	Cd80
Slc1a5	Slc39a14	Slc12a4	Icam1	Vcam1	Plxnb2	Abca1	Tgoln1	Fat1	Golm1
Vcam1	Mpzl1	Slc44a2	Slc39a10	Crlf1	Insr	Tgoln1	Ncam1	Tgoln1	Cd38
Slc44a2	Aqp1	Cd34	Fat1	Ano1	Lrp1	Stt3b	Tmed9	Plxna1	Tnc
0610031J06Rik	Epha2	Icam1	Tm9sf3	Slc1a4	Tpbg	Igf2r	Tmem181a	Prnp	Vcam1
Fat1	Golm1	Itga6	Ceacam1	Ly75	Ano6	Impad1	Slc44a2	Igf2r	Tmeff1
Ephb2	Tnfsf9	Bmpr2	Stt3b	Atp13a3	Podxl	Gpm6b	Hspg2	Lnpep	Pecam1
Enpp1	Igf2r	Mfsd2a	Slc39a14	Mpzl1	Thy1	Slc39a10	Mfsd2a	Scarb2	Ly75
Pdgfra	Fstl1	Tfrc	Ly6g6c	Tspan6	0610031J06Rik	Tpbg	Ly75	Sypl1	Slc7a1
Slc7a1	Ly75	Lamp2	Calu	Tfrc	Tmed9	Plxna1	Slc39a14	Slc39a6	Glg1
Fstl1	Cldnd1	Prom1	Tmem181a	Cldnd1	Itfg3	Pcdhgc3	Lnpep	Cd80	Lman2
Man2a1	Pvrl1	Ssr2	Ncam1	Csf1	Cacna2d1	Slc12a9	Pecam1	Slc23a2	Unc5b
Tmed9	Slco3a1	Slc39a14	Prom2	F3	Fbn1	Gba	Ptprg	Golm1	M6pr
Mfap4	Lamp1	Lnpep	Ssr2	Sema4d	Xpnpep2	Thy1	Tm9sf3	Cd38	Igf2r
Tmem181a	Sypl1	Igf1r	Slc44a2	Itgav	Slc39a14	Tmed9	Scarb2	Tnc	H2-D1
Osmr	Fam171a1	Lamb1	B3gnt2	Bst2	Vcam1	Itfg3	Lama1	Thbd	Csf1
Plxnb2	Slc1a5	Slc1a5	Tnfsf9	Cacna2d1	Bmpr2	Podxl	Sypl1	Calcr	Tgoln1
Cd24a	Egfr	Adam10	Cacna2d1	H2-K1	Ly6g6c	Slc44a2	Tmem2	Ctns	Slc43a1
Gpr124	H2-D1	Hspg2	S1pr2	Plaur	Ptprj	Crlf1	Slc39a6	Vcam1	Cd47
Thbs1	Crlf1	Alpl	0610031J06Rik	Sypl1	Hspg2	Tmem181a	Bmpr2	Itgav	Ephb2
Fap	Cpd	Slc39a10	Mrc2	Slc44a2	Ephb2	Igsf8	Crlf1	Tmeff1	Calu
Fgfr1	Itga3	Slc7a1	Golm1	Mme	Plod2	Ssr2	Cd80	Slc46a1	Bmpr2
Slc2a1	Adamtsl4	S1pr2	Gba	Cdh13	Ncstn	Cd109	Nrp2	Atp1b2	Epha1
Slc4a7	Fgfr1	Aqp1	Slc12a2	Itga6	Gba	Smpdl3b	Tmem63b	Plod2	Slc39a6
Slc6a8	Atp13a3	Fat1	Gpm6b	Tnfsf9	Impad1	Kirrel	Tmeff1	Ephb4	Nrp2
Sypl1	Fat1	Fbn1	Car12	Tmem2	Cd109	Cd80	Slc46a1	Slc44a2	Ptgfrn
Tm9sf1	Calu	Slc6a6	Fgfr1	Insr	Thbs1	Atp13a3	S1pr2	0610031J06Rik	Atp1b2
Tspan31	Cd276	Ephb4	Slc29a1	Bmpr2	M6pr	Vcan	Nid2	Ephb2	Lpar4
Ltbp1	Slc4a7	Tmem181a	Cd80	Tmeff1	Cd80	Stt3a	Vcam1	Clptm1	Tm9sf1
Calu	Tspan3	Smpdl3b	Antxr1	Epha2	Antxr1	Glg1	Lmbrd1	Cspg4	Mfsd2a
Cd97	Slc12a4	Fbn1	Vcam1	Itga3	Slc1a4	Hs2st1	Sema4d	Lrp1	Enpp1
Fam171a1	Axl	Emc1	Slco3a1	Golm1	Ly75	Itgb1	Pcdh7	Cd47	Slc12a2
Tspan3	Slc2a3	Tm9sf3	Itga6	Gpm6b	Golm1	Plod2	Cd38	Calu	Cd276
Neo1	Nrp1	Tmed9	Bmpr2	Ano6	Abhd14a	Antxr1	Lman2	Alcam	Cacna2d1
Nrp1	Slc46a1	Eng	Mfsd2a	Lamp1	Slc46a1	Slc1a4	Lpar4	Pecam1	Itga1
Ctns	Car12	Tgoln1	Fbn1	Prom1	Pcyox1	Abhd14a	Unc5b	Atp13a3	Colec12
Serpinh1	Fcgr3	Plod1	Fstl1	F11r	Sv2b	Sppl2b	Atp1b2	Ly75	Plxna1
Mfsd8	Bst2	Slc2a1	Pcdh7	Fam171a1	Glg1	Ppm1l	Lrrn4	Lpar4	Anpep
Itga5	Clmp	St14	Mme	Tmem63b	Sppl2b	Nrp2	Itga1	Tspan13	Bcam
Nrp2	Cd82	Pvrl1	Ephb2	Abhd14a	Fstl1	Clptm1	Cntfr	Sort1	H2-D1
Stt3a	M6pr	Pdgfrb	Crlf1	Slc46a1	Ppm1l	Pvrl1	Tspan6	Slc7a1	Cntfr
Tmem87a	Scara3	Ctns	Ano1	Cadm4	Ctns	Slc24a6	Fkbp10	Tpbg	Pvrl1
Bst2	Procr	Krt77	F11r	Tacstd2	Nrp2	Tmem63b	H2-D1	Crlf1	Slc23a2
Emb	Alcam	Lama1	Sema4d	Fbn1	Clptm1	Slc6a6	Pcdh1	Tmem63b	Crlf1
Tmem26	Ano1	Ly6g6c	Tmem63b	Tpbg	Stt3a	Slc1a5	Glg1	Slc12a4	Tmem63b
Agtr2	H60a	Tspan6	Itgav	Calu	Igsf8	Ephb2	Itgav	Slc22a21	Slc12a4
Itga4	Lamb1	Frrs1	Pcdhgc3	0610031J06Rik	Hs2st1	Cdh2	Slc23a2	Ssr2	Nid2
Plod1	Tmem2	Thbs1	Pcyox1	Fbn1	Tspan31	Slc39a14	Prom1	Slc6a6	Pcdh7
Plxdc2	Cd164	Cxadr	Plaur	F5	Prnp	Car12	F11r	Ceacam1	Aqp1
Rnf13	Fbn1	Slc26a2	Ephb4	Itfg3	Tmem2	Tmeff1	Ctns	Slc26a6	Fbn1
Slc12a4	Msr1	0610031J06Rik	Ptprg	Slc12a4	Crlf1	B3gnt2	Mme	Slc39a10	Cldnd1
Fkbp9	Gpr124	Ece1	Abhd14a	Slc12a9	Mpzl1	Cldnd1	Fbn1	Tspan6	Thbs1
Abca1	Slc44a2	Ror2	Adcy9	H2-D1	Ptprg	Pcyox1	Bcam	Bcam	Plxnb2
Mela	Emc1	Ly75	Tmem2	Pcyox1	Tpst2	Golm1	Plxnb2	Mrc2	Scarb2
Slc39a14	Plxnb1	Ctsd	Lmbrd1	Aqp1	Ctsd	Slc46a1	Tspan13	Sema4d	Unc5c
H2-K1	Stt3b	Slc17a5	Lama4	Stt3b	Slc6a15	Sv2b	Atp13a3	Glg1	Plxnb1
Cr1l	Il6st	Fstl1	Fbln2	S1pr2	Pvrl1	Fstl1	Calu	Mme	Tmem181a
Egfr	Cd34	Plxnb1	Erbb3	Car12	Ssr2	Prnp	Slc30a1	Abhd14a	Slc22a21
Lmbrd1	Icam1	Itgb4	Slc1a4	Ephb4	Psap	Cdh13	Cdh2	Mpzl1	Extl3
Ltbp2	Ceacam1	Trpv4	Bst2	Adcy9	Enpp4	Tspan13	H2-D1	Mcam	Slco3a1
Mppe1	Chl1	Gpm6b	Emc1	H60a	Icam1	Tm9sf1	L1cam	Lman2	Axl
Mpzl1	Plaur	Sppl2b	H60a	Eng	Slc24a6	Tmem132a	Tspan31	Itfg3	Itgav
Pofut2	Tmeff1	Cadm4	F5	Cd320	Atp13a3	Gnptab	0610031J06Rik	Calu	Clptm1
Ryk	Nrp2	Csf1	Slc26a6	Tnfrsf10b	Epha2	Ptprg	Antxr1	Thbs1	Tspan13
Stt3b	Mme	Slc19a2	Slc5a3	Frrs1	Sema4d	Slc12a4	Abhd14a	Pcyox1	Ssr2
Tgoln1	Abhd14a	Tmem104	Trpc6	Tspan13	Itga5	Slc12a7	Golm1	Eng	Plod2
Tmem2	Thbs1	Tmprss4	Itfg3	Cdh2	Ano1	Tm9sf3	Slc12a4	Cd164	Tspan6
Ppm1l	Lmbrd1	Pcdh7	Itgb4	Cd109	Cdh13	Nt5e	Gpc3	Asah1	Calu
H2-D1	Cxcr7	Mpzl1	Cdh13	Fat1	Tmem63b	Itga6	Npc1	Slc1a4	Lmbrd1
Clptm1	Slc43a1	Cd276	Tspan6	Ssr2	Fbn1	Ncstn	Slc22a21	Dsg2	Slc1a5
Ece1	Cd38	Fam189b	Slc46a1	B3gnt2	Car12	Ephb4	Enpp1	Unc5b	Bst2
F3	Gba	Tspan31	Hs2st1	Slc12a2	Tspan13	Xpnpep2	Gpr39	Tmem150a	L1cam
Hsp90b1	Hs2st1	Idh1	Slc12a4	Pcdhgc3	Pcdhgc3	Fam38a	Nrp1	Cnnm2	Sort1
Igf1r	Itga6	Mcoln1	Aqp1	Ptprg	Slc6a6	Atp6ap1	Cspg4	Pcdh1	Jag1
Itfg3	Lman2	Panx1	Ly75	Tspan31	Tm9sf1	Lrpap1	Ephb2	Ptprk	Tfpi
Lamp2	Pvr	Igf2r	Tspan31	Itga5	Ece1	Gpc3	H2-K1	Pvrl2	Man2a1
Mfap3l	Sppl2b	Calu	Nid2	Slc6a6	Hsp90b1	Tfpi	Pvrl2	Lrpap1	Itga6
P2rx4	Trpv4	Il6st	Fam171a1	Slc19a2	Fam38a	Sort1	B3gnt2	Fkbp9	Cd97
Ptprg	Plod1	H2-D1	Chl1	Slc22a21	Apmap	Panx1	Pcdhgc3	Slc15a1	Gpc3
Slc39a6	Sgcb	Itga1	Ppm1l	Tm2d1	Cd151	Man1a2	Ssr2	Stt3a	Fbn1
4930485B16Rik	Bmpr2	H2-K1	Slc12a9	Ephb2	Gpc3	S1pr2	Hs2st1	Tm9sf1	Cadm4
Abhd14a	H2-D1	Tpbg	Tacstd2	Emc1	Tmem132a	Cxadr	Plxnb1	Ncstn	Fcgr3
Slc6a6	Tek	Acp2	Igf2r	Slc26a6	Vcan	Slc15a4	Plod2	Fam38a	Pvrl2
Smc2	Tfpi	Nid2	Tmeff1	Slc5a3	Mrc2	Fat1	Slc1a4	Mfsd2a	Hs2st1
Thbs2	Tnfrsf10b	Sil1	P2rx4	Trpc6	Jag1	Trpc6	Calu	F11r	Lgals3bp
Tpbg	Calu	Egfr	Atp13a3	Kirrel	Bst2	Tpst2	Ror2	Cdh2	Cdh13
Atp13a3	Ryk	Cd82	Adam10	Tm9sf1	Stt3b	Pltp	Cd97	H2-K1	Ppap2a
Clmp	Ptprg	Tmem2	Pvr	Sv2b	Ostm1	Tpcn1	Slc6a8	Plxnb1	Pdgfrb
Cxcr7	Adam10	Nrp2	Stt3a	S1pr1	Qsox2	Nid2	Abca1	Pigs	Cpm
Emr1	B3gnt2	Mme	Kirrel	Slc45a4	Casc4	Eng	Frem2	Cacna2d1	Gm15114
Glt8d1	F11r	Abhd14a	Cadm4	Lrp1	Pltp	Cacna2d1	Ptprj	Hspg2	Itgb7
Il6st	Kirrel	Pvr	Plod1	Glg1	Tfpi	Ano1	Ano6	Itga1	Slc6a6
Plod2	Mfsd2a	B3gnt2	Mcoln1	Lmbrd1	Tmeff1	Cd164	Ece1	B3gnt2	Ncstn
Slc12a9	Sulf2	Gnptab	Insr	Chl1	Tpcn1	Chl1	Jag1	Abca1	St14
Slc43a1	Tmem181a	Lama4	Cxcr7	Pvr	Kirrel	Slco4c1	Plod1	Cldnd1	Sidt2
St3gal1	Ppm1l	Stt3a	Lrrc8b	Msr1	F3	Slco5a1	Colec12	Extl3	Slco4a1
Unc5b	Csmd1	F3	H2-D1	Igf1r	Igf2r	Fkbp10	Igf1r	Stt3b	Ptprg
Crlf1	Osmr	Cd320	Tmed9	Tgoln1	Glt25d1	Slc43a1	Vtn	Man2a1	Slc30a1
F2r	Evc2	Mgat5	H2-K1	Sppl2b	Tek	Itgav	Cldnd1	Odz4	Lphn2
Fam38a	Fam189b	Rhbdf2	Tnfrsf10b	Fam189b	Extl3	Adam10	Gnptab	Nid2	Dag1
Gpm6b	Fgfrl1	Tmed4	Ptprm	Evc2	Ppap2a	Atp1b1	Aqp1	H2-D1	Ctse
Krt77	Itgb5	Tpcn1	Ryk	Dsc2	Gnptab	H2afz	Abcc1	Ptprj	Emilin1
Lrpap1	Met		Tm9sf1	Sel1l	Sort1	Mpzl1	Col18a1	Ece1	Col1a1
P4ha1	Npr3		Ece1		Tmed4	Enpp4	Stt3a	St14	Col6a3
Postn	Ptprz1		Calu		Cspg4	Cd151	Tm9sf1	Rnf13	Sirpa
Procr	Rtn4r		Man2a1		Calu	Qsox2	Itga6	Igsf8	Sun2
Psap	St14		Man1a2		H2-D1	Ero1l	Sort1	Atp6ap1
Ptprm	Tspan13		Mpzl1		B3gnt2	Vcam1	Slco3a1	Fam189b
Rcn3	Thbd		Osmr		Emc1	Fbn1	Epha1	Tm2d1
Sgcb	Enpp1		Odz4		Lmbrd1	Lmbrd1	Lphn2	Neo1
Slc6a9	Plod2		Sv2b		Calu	Adcy9	Sema4c	Sidt2
Tnmd	Slc12a9		Lgals3bp		Cd82	2610524H06Rik	Tmem104	Slc26a2
Tspan6	Atrn		Cd97		Tmem104	Pigs	Frrs1	Slco4a1
	Cdh13		Nup210		Acp2	Thbs1	Kcnb1	Ttyh3
	Cxadr		Slc15a4		Sil1	Epha2	Mad1l1
	F5		Cd82		Slc43a1	Itga5	Slc12a9
	Gnptab		M6pr		Casd1	Ostm1	Thbs1
	Igsf8		Tfpi		Tmem245	Cspg4	F5
	Lama4		Lamp2		Tacstd2	Calu	Extl3
	Qsox2		Adamtsl4		Cd164	Emc1	Tacstd2
	Sema4d		Thbd		Emp2	Calu	Aplp2
	Tfrc		Col5a1		Gaa	Sel1l	Erbb3
	Tmem63b		Col6a2		Csf1	Egfr	Lgals3bp
	Tmem87b		Frem2		Mela	Mppe1	Itgb5
	Upk1b		Ggta1		Aplp2	Slco3a1	Enpp3
			Glt25d1		Atp6ap1	F5	Gfra1
			Gpr172b		Fat1	Mme	Ptprf
			Eng		Tm2d1	Fam189b	Ptprk
			Cpd		Tspan3	Cxcr7	Gpm6b
			Msr1		Neo1	Plxnb1	Slc6a6
			Tek		Lrpap1	Sulf2	Tmem132a
			Enpp1		Ero1l	Tmem87b	Ncstn
			Plod2		Naglu	Mfsd8	Tfpi
			Dsg2		St14	B3galt6	Fbn1
			Man2a2		Cldnd1	Hgsnat	Tmed4
			Cd34		Slc12a9	Itpr1	St14
			Panx1		Chl1	Kdelc1	Mcoln1
			Tspan3		Sel1l	Lpar6	Axl
			Upk1b		Panx1	Mfge8	Cd19
			Tnc		Dsg2	Npc1	Dag1
			Ltbp1		Slc22a21	Pigt	Fkbp10
			Itga5		Slc1a5	Pomt2	Rps8
			Asz1		Egfr	Slc30a1
			Cdcp1		Mppe1	Tmem150a
			Celsr1		Muc4	Tmem259
			Pigs		Tor1aip1	Txndc15
			Tm4sf1		Slco3a1	Ctsd
					Plaur	Sema4d
					Trpc6	Hsp90b1
					Glt8d1	Apmap
					Asah1	Glt25d1
					Celsr2	Ppap2a
					Fkrp	Slc22a21
					Kiaa1549	Cd320
					Maoa	Slc26a6
					Pcyox1l	Nup210
					Slc12a7	Ahsg
					Tmem231	Camsap3
					F11r	Slc6a15
					F5	F3
					Adcy9	Tm2d1
					Lama4	Asah1
					Nid2	Acvr2b
					Man1a2	Tm2d3
					Cxadr	Acp2
					Ror2	Slc5a3
					Cd200	Cpd
					Ctsl1	Krt77
					Rpn1	Il6st
					Sidt2	Aifm3
						Apr3
						Igdcc4
						Il1rap
						Ldlr
						Pttg1ip
						Wnt5a
