# Supplementary material for: CD24 tracks divergent pluripotent states in mouse and human cells
Source: Nat Commun. 2015 Jun 16;6:7329. doi: 10.1038/ncomms8329 (PMC4490408; doi:10.1038/ncomms8329)
Supplement: Supplementary Data 4 — Raw, normalized, and averaged spectral counts. The cell surface capture data. 1. Spectral counts have been tallied for the different peptides of a given proteoform (protein isoform) group for each mass spectrometry replicate. 2. Since a fixed amount of protein was used for each injection, it might reasonably be expected that the number of spectral counts observed should be similar across samples. Spectral counts were normalized for a replicate by dividing each by the square root of (400 over the total observed for that replicate).The square root was used as a balance between the expectation of similar counts and the possibility of a real difference. 3. Finally, the normalized spectral counts were averaged across the replicates to produce a single value per time point. The absence of spectral counts was treated as a value of zero for the purpose of averaging. [file ncomms8329-s5.xls]

## Sheet: Description
Supplementary Data 4: Raw, normalized, and averaged spectral counts.
The cell surface capture data. 1. Spectral counts have been tallied for the different peptides of a given proteoform (protein isoform) group for each mass spectrometry replicate. 2. Since a fixed amount of protein was used for each injection, it might reasonably be expected that the number of spectral counts observed should be similar across samples. Spectral counts were normalized for a replicat…

## Sheet: 1. CSC raw spectral counts
Table S2
Gene Name	Description	Protein ID (UniProt)	Day 0 Rep 1	Day 0 Rep 2	Day 0 Rep 3	Day 2 Rep 1	Day 2 Rep 2	Day 2 Rep 3	Day 5 Rep 1	Day 5 Rep 2	Day 5 Rep 3	Day 8 Rep 1	Day 8 Rep 2	Day 8 Rep 3	Day 11 Rep 1	Day 11 Rep 2	Day 11 Rep 3	Day 16 Rep 1	Day 16 Rep 2	Day 16 Rep 3	Day 18 Rep 1	Day 18 Rep 2	Day 18 Rep 3	2oIPS Rep 1	2oIPS Rep 2	2oIPS Rep 3	rtTA Rep 1	rtTA Rep 2	rtTA Rep 3	1oIPS Rep 1	1oIPS Rep 2	1oIPS Rep 3
0610031J06Rik	Lysosomal protein NCU-G1	Q9JHJ3	4	2					1	1		2	2	3	2			4	2	2	2	2	8	2	2		2	2	1
2610524H06Rik	hypothetical protein LOC330173	TREMBL:Q3UG79																			1	1
4930485B16Rik	Uncharacterized protein	Q8C6S9		1
Abca1	ATP-binding cassette sub-family A member 1	P41233		2		4	4	1	2	4	3	4	4	2	2	2	2	5	5	4	2	4	4		1	1		1
Abcc1	Multidrug resistance-associated protein 1	O35379																						1	1
Abhd14a	Abhydrolase domain-containing protein 14A	Q922Q6		1			1	1			1	1	2	2		2	1	2	2	2	2	2	2	2	2		1	2
Acp2	Lysosomal acid phosphatase	P24638								1										2			1
Acvr2b	Isoform ActR-IIB1 of Activin receptor type-2B	P27040																				1
Adam10	Disintegrin and metalloproteinase domain-containing protein 10	O35598				2			1	2	2		2	1									3
Adamtsl4	ADAMTS-like protein 4	Q80T21				4		1					1
Adcy9	Adenylate cyclase type 9	P51830										1	2	2		2			1		1	1
Agtr2	Type-2 angiotensin II receptor	P35374	2	1
Ahsg	Alpha-2-HS-glycoprotein	P29699																			1
Aifm3	Apoptosis-inducing factor 3	Q3TY86																					1
Alcam	CD166 antigen	Q61490	4	4	3	1	2																	3	5	3	1		3	3	5	4
Alpl	Alkaline phosphatase: tissue-nonspecific isozyme	P09242								3	2	16	14	8	12	13	14	29	27	23	18	19	53	9	9	5	2	7	9	5	3	2
Ano1	Transmembrane protein 16A (Tmem16a)	Q8BHY3				1	2					2	2	2	2	2	2	2	2			1	2
Ano6	Transmembrane protein 16F (Tmem16f)	Q6P9J9	9	4	2	5	2		5	6	7	6	7	6	2	1		2	5	2	3	2	6	1		1	3	4
Anpep	Aminopeptidase N	P97449	4	2	6	4	4	7	3	2	4	8	5	5										4	4	2	5	4	2		2	2
Antxr1	Anthrax toxin receptor 1	Q9CZ52	2	2	2	2	2	2	2	2	2	2	2	2	2	2	2	2	2	2	2	2	2	2	2
Aplp2	Amyloid-like protein 2	Q06335																2							1
Apmap	Adipocyte plasma membrane-associated protein	Q9D7N9																2	2		1
Apr3	Apoptosis-related protein 3	Q6PGD0																					1
Aqp1	Aquaporin-1	Q02013				2	2	2	2	2		2	2		1	1								1	1					2	2
Asah1	Acid ceramidase	Q9WV54																1				1							2
Asz1	Uncharacterized protein	TREMBL:D6RFV1										1
Atp13a3	Probable cation-transporting ATPase 13A3	Q5XF89			1		2	2	2	2	2	2		2	2	2	2		2	2	2	2	3	2		2		2	2
Atp1b1	Sodium/potassium-transporting ATPase subunit beta-1	P14094																					3	6	3	2	8	9	5
Atp1b2	Sodium/potassium-transporting ATPase subunit beta-2	P14231																						2	2	2	2	1	2	2	2	1
Atp1b3	Sodium/potassium-transporting ATPase subunit beta-3	P97370	4	6	3	8	4		17	23	14	14	12	15	9	9	4	16	19	18	15	15	25	13	15	9	12	12	10	12	9	6
Atp6ap1	Vacuolar ATP synthase subunit S1	Q9R1Q9																2			2	1					1
Atrn	Attractin	Q9WU60				1
Axl	Tyrosine-protein kinase receptor UFO	Q00993				2	2																	1						1	2
B3galt6	Beta-1:3-galactosyltransferase 6	Q91Z92																					2
B3gnt2	UDP-GlcNAc:betaGal beta-1:3-N-acetylglucosaminyltransferase 2	Q9Z222				2					1	2	3	2	1					2		4	1	2		1		1
Bcam	Bcam protein	Q9R069																							2	2		1	2	2		2
Bmpr2	Bone morphogenetic protein receptor type-2	O35607				1		1	2	2	2	2	2	2	1	1	2	3	2	2	3	3	4	2	2	2				1	2	2
Bsg	Basigin	P18572	6	8	8	14	4	10	25	14	22	17	13	18	8	14	18	18	22	19	19	21	89	9	10	21	8	5	15	9	10	9
Bst2	Bone marrow stromal antigen 2	Q8R2Q8	1		2	2		2	2	3	2	2	1	2	1	2	2	1		2		1	16	2	4	3	3	2	3		1	1
Cacna2d1	Voltage-dependent calcium channel subunit alpha-2/delta-1	O08532	3	2	4	2	3	3	3	1	4	2	2	3	1	1	3	2	2	3		1	2	5	5	2		1		2	3
Cadm1	Cell adhesion molecule 1	Q8R5M8	4	2	2	4	2	1	9	6	5	12	6	10	11	4	2	19	15	9	14	12	36	7	9	7	4	4	4	4	4	4
Cadm4	Cell adhesion molecule 4	Q8R464									2		1	2		2	1															1
Calcr	Calcitonin receptor	Q60755																									3	3
Calu	calumenin isoform 2	TREMBL:Q3TL33	2		2	2						2		1						2			2			2			2			2
Calu	Calumenin	O35887	3	4	2	2	2			1		4	2	2	2					2			2	2		2		1	3	1	2	2
Camsap3	Calmodulin-regulated spectrin-associated protein 3	Q80VC9																			1
Car12	Carbonic anhydrase 12	Q8CI85						4				3	2	2		2		2	2		2	2	1
Casc4	Protein CASC4	Q6P2L7																	1	2
Casd1	CAS1 domain-containing protein 1	Q7TN73																		2
Cd109	CD109 antigen	Q8R422				6	5	4	12	16	11	11	9	10	1			3	4				9
Cd151	CD151 antigen	O35566																2	2		2
Cd164	Sialomucin core protein 24	Q9R0L9					1	2										1		1		1	2						2
Cd19	B-lymphocyte antigen CD19	P25918																						1
Cd200	OX-2 membrane glycoprotein	O54901																	1
Cd24a	Signal transducer CD24	P24807		2	2	4	1	4	8	8	8	4	6	6	2	4	4	6	7	7	2	4	14	4	3	5	3	2	4	3	3	4
Cd276	CD276 antigen	Q8VE98	5	2		2	2		1															4	4	2	4	4		2	3
Cd320	CD320 antigen	Q9Z1P5									1					1	1				1
Cd34	Hematopoietic progenitor cell antigen CD34	Q64314				1		2	2	2	2	1
Cd38	ADP-ribosyl cyclase 1	P56528						2																2	2	2	2	3	1	2	2	2
Cd44	CD44 antigen	P15379	6	2	2	2	5	5	6	7	8	8	8	9	3	5	2	8	4	3	5	6	34	10	8	5	8	5	4	7	2	4
Cd47	Leukocyte surface antigen CD47	Q61735	12	11	2	2	3	3	8	5	12	5	7	3	5		7	6	6	10	7	6	34	2	2	6			4	1		4
Cd80	Putative uncharacterized protein	Q00609	2	2	2	2	2	2	3	2	2	2	2	2	2	2	2	2	2	2	2	2	3	2	2	2	2	2	2	2	2	2
Cd82	CD82 antigen	P40237				2		2			1	1		1						2
Cd97	CD97 antigen	Q9Z0M6	2		2							1	1													2	3	3	2	2
Cdcp1	CUB domain-containing protein 1	Q5U462										1
Cdh13	Cadherin-13	Q9WTR5				1			2	3	2	3		2	2	2		2	2		2	2									1
Cdh2	Cadherin-2	P15116															2				2	3		2	1	1			1
Ceacam1	Carcinoembryonic antigen-related cell adhesion molecule 1	P31809				2		1	2	5	2	3	3	2	2	2	2	8	8	3	3	4	6				2	2
Celsr1	Cadherin EGF LAG seven-pass G-type receptor 1	O35161										1
Celsr2	Cadherin EGF LAG seven-pass G-type receptor 2	Q9R0M0																1
Chl1	Neural cell adhesion molecule L1-like protein	P70232				2		1				2	2				1		2			1	2
Cldnd1	Claudin domain-containing protein 1	Q9CQX5	2	2	4	2	2	1				2	4	3	2	2	1		2			4	1	1	1			1		4
Clmp	CXADR-like membrane protein	Q8R373			1	2		2
Clptm1	Cleft lip and palate transmembrane protein 1 homolog	Q8VBZ3	2															2	2	2	2	2	2				2	2	1	2	1
Cnnm2	Metal transporter CNNM2	Q3TWN3																									1		1
Cntfr	Ciliary neurotrophic factor receptor subunit alpha	O88507																						3	3		4	4	4	2	2
Col12a1	Collagen alpha-1(XII) chain	Q60847	2	2	3
Col18a1	Collagen alpha-1(XVIII) chain	P39061																						1	1
Col1a1	Collagen alpha-1(I) chain	P11087	2	4	1																									1
Col5a1	Collagen alpha-1(V) chain	O88207											1
Col6a2	Collagen alpha-2(VI) chain	Q02788											1
Col6a3	LOW QUALITY PROTEIN: collagen alpha-3(VI) chain	TREMBL:D3YWD1																												1
Colec12	Collectin-12	Q8K4Q8	4	6	4	6	2																		2					3	2
Cpd	Carboxypeptidase D	O89001				2	1	2						1									1
Cpm	Carboxypeptidase M	Q80V42																													1
Cr1l	Complement regulatory protein Crry	Q64735			2
Crlf1	Cytokine receptor-like factor 1	Q9JM58	1			2	1	2				2	2	2	2	2	2	2	2	1	2	2	4	2	2	2	2	2		2	2
Csf1	Macrophage colony-stimulating factor 1	P07141									2				2	2	1	2						2	2	7	1	2	4	4	2
Csmd1	CUB and sushi domain-containing protein 1 precursor	Q923L3					1
Cspg4	Chondroitin sulfate proteoglycan 4	Q8VHY0	7	3		4	2	3	4	3	6	8	5	8	2	2	2			2			2		1	2	1	4		4	2	6
Ctns	Cystinosin	P57757	4						1	2								2	2	2	4	2	6	3	2		4	2
Ctsd	Cathepsin D	P18242								2								4	1		1
Ctse	Envelope polyprotein	P10404	2	2	2	6	4	2				6	5	7	4	7	11	7	7	5	2	10	41							1
Ctsl1	Cathepsin L1	P06797																	1
Cxadr	Coxsackievirus and adenovirus receptor homolog	P97792				1			2										1				4
Cxcr7	C-X-C chemokine receptor type 7	P56485			1			2				1	2										2
Dag1	Dystroglycan	Q62165																						1						1
Dsc2	Desmocollin-2	P55292															1
Dsg2	Desmoglein-2	O55111												1		1	6			1				2	2	6	1		1	2	2	4
Ece1	Endothelin-converting enzyme 1	Q4PZA2	2						1	1		2		1				2	2						2		1
Egfr	Epidermal growth factor receptor	Q01279			2	2	1	2			1									1			2
Emb	Embigin	P21995	1		2	12	9	14	17	19	19	13	14	13	13	11	17	20	20	18	18	21	27	31	28	31	26	27	23	22	20	26
Emc1	Uncharacterized protein KIAA0090	Q8C7X2						3	1	1	2	2	1	2		1				2			2
Emilin1	EMILIN-1	Q99K41	15	10	6	6	1	2																						1
Emp1	Epithelial membrane protein 1	P47801	4	4	2	4	4	3	4	8	4	4	4	6	2	2	2	8	12	11	10	10	19	4	3	2	4	4		2	2	3
Emp2	Epithelial membrane protein 2	O88662																	1	1
Emr1	EGF-like module-containing mucin-like hormone receptor-like 1	Q61549			1
Eng	endoglin isoform 1	Q63961								2	2			1		1	1				1		2						2
Enpp1	Ectonucleotide pyrophosphatase/phosphodiesterase family member 1	P06802	1	2	2	1								1										2	2					2	2	1
Enpp3	Ectonucleotide pyrophosphatase/phosphodiesterase family member 3	Q6DYE8																							1		6	2
Enpp4	Ectonucleotide pyrophosphatase/phosphodiesterase family member 4	Q8BTJ4																1	4		2
Epha1	Ephrin type-A receptor 1	Q60750																						2						1	2	2
Epha2	Ephrin type-A receptor 2	Q03145				2	2	2	2	2	2	2	2	4		2	2		2	2			2	4	4	7	4	2	4	3	4	5
Ephb2	Ephrin type-B receptor 2	P54763	1	3	1	4	2	3				2	2	2		1		2	3	2	3	2		1	1	1	2	2	1	1	2	2
Ephb4	ephrin type-B receptor 4	P54761							2	2			1	4		2		5	6	2	3							4	1	4	3	3
Erbb3	Receptor tyrosine-protein kinase erbB-3	Q61526										2	2	1											1
Ero1l	ERO1-like protein alpha	Q8R180																1	1		2
Evc2	Limbin	Q8K1G2						1									1
Extl3	Exostosin-like 3	Q9WVL6																2	1						1			1		1	2
F11r	Junctional adhesion molecule A	O88792				2						2	2	2	1	2			1					2	3				1
F2r	Proteinase-activated receptor 1	P30558	1
F3	Tissue factor	P20352	2								1				2	1	2	2	1			1		4	4	1	6	5	1	5	4	1
F5	Coagulation factor V	O88783				1						2	1	2	2				1				2		1
Fam171a1	Family with sequence similarity 171: member A1	TREMBL:A2ATK9	2		2	3	2					2	2		1	2
Fam189b	Fam189b Protein FAM189B	Q5HZJ5						1	1								1						2				1
Fam38a	Fam38a Protein PIEZO1	E2JF22	1															2	2		2	1					2
Fap	Seprase	P97321	2	2
Fat1	FAT tumor suppressor homolog 1	TREMBL:F2Z4A3	4	1	1	1	2	1	2	2		2	2	4	1			1	1			2	1	5	6	2	4	3		3	5	1
Fbln2	Fibulin-2	P37889	4	4	4							2	2	1
Fbn1	Fibrillin-1	Q61554	4	2	2				2	2		2	2	2	2			2	2		1	1		1						2	2
Fbn1	fibrillin-1	TREMBL:A2AQ53	10	13	11	2	1			4		3	4	2		1	2	2	2	3				1		3						1
Fbn2	Fibrillin-2	Q61555	3	4	2
Fcgr3	low affinity immunoglobulin gamma Fc region receptor II-b isoform 1	P08508, P08101	2	2	4	2		2																								1
Fgfr1	Basic fibroblast growth factor receptor 1	P16092	2	2			2	2					2	4	4		2					1	20
Fgfrl1	Fibroblast growth factor receptor-like 1	Q91V87						1
Fkbp10	Peptidyl-prolyl cis-trans isomerase FKBP10	TREMBL:A2A4H9																						1
Fkbp10	Peptidyl-prolyl cis-trans isomerase FKBP10	Q61576	4	4	14	2	4	5		5	6	4	5	6	2	1	4	5	4	7			3			5	2	3	5	2		5
Fkbp9	FK506-binding protein 9	Q9Z247	3																								1	1
Fkrp	Fukutin-related protein	Q8CG64																1
Fn1	Fibronectin	P11276	17	16	21	6	5	8	6	9	11	4	8	8	4	6	6	4	6	7	4	4	6	11	8	10	5	6	4	8	4	10
Frem2	FRAS1-related extracellular matrix protein 2	Q6NVD0											1					6	4	5	5	6	3	1		1
Frrs1	Ferric-chelate reductase 1	Q8K385								1	2						2									1
Fstl1	Follistatin-related protein 1	Q62356	2	2	1	1	2	2	1		1	2	2	2				2	2	2	2	2
Gaa	Lysosomal alpha-glucosidase	P70699																	1	1
Gba	Glucosylceramidase	P17439						2				2	2	3				3	3	1	4	2	2
Gfra1	Glial cell line derived neurotrophic factor family receptor alpha 1: isoform CRA_a	P97785																							1
Ggta1	N-acetyllactosaminide alpha-1:3-galactosyltransferase	P23336											1
Glg1	Golgi apparatus protein 1	Q61543	2	2	4	3	1	3	2	2	2	5	3	5			1	2	2	2	2	1	4	2	2	1	2		1	2	2	2
Glt25d1	Glycosyltransferase 25 family member 1	Q8K297											1					2	1		1
Glt8d1	Isoform 1 of Glycosyltransferase 8 domain-containing protein 1	Q6NSU3			1													1
Gm15114	Novel protein similar to ovary testis transcribed	TREMBL:B1B0X6																													1
Gnptab	N-acetylglucosamine-1-phosphotransferase subunits alpha/beta	Q69ZN6				1					1							1	2		2	2		1	1
Golm1	Golgi membrane protein 1	Q91XA2				2	2	2				2	2	3		2	2	2	2	2	2	2		2	2		2	2	2	2	2	2
Gpc3	Glypican-3	Q8CFZ4																2	2		1	2		2	2					2
Gpm6b	Neuronal membrane glycoprotein M6-b	P35803	1							1	1	3	3	1	3			3	5	4	2	4	3	1
Gpr124	Probable G-protein coupled receptor 124	Q91ZV8	1	3		2	1
Gpr172b	Riboflavin transporter 1	Q9D8F3											1
Gpr39	G-protein coupled receptor 39	Q5U431																						2	2
H2afz	Histone H2A.Z	P0C0S6																					3
H2-D1	H2-D1 MHC class I-alpha	TREMBL:Q31149				1		1		1														2	1	1				2		2
H2-D1	H2-D1 mRNA	TREMBL:Q61891	1		1	2	1	2	4	2	4	1	1	1	2					2				1	2	2	1			2	4
H2-K1	H-2 class I histocompatibility antigen	P01901, P14428		1	1					1		1	1	1		2	3							1	1	1			1
H60a	Histocompatibility antigen 60a	TREMBL:O77968				1	2					2	1	2		2
Hgsnat	Heparan-alpha-glucosaminide N-acetyltransferase	Q3UDW8																					2
Hs2st1	Heparan sulfate 2-O-sulfotransferase 1	Q8R3H7						2				1	1	2	1	2	4	2	4		2	3	1	3							1
Hsp90b1	Endoplasmin	P08113	2															2	2		1
Hspg2	Basement membrane-specific heparan sulfate proteoglycan core protein	Q05793	10	4	5	6	5	4		3	2	8	4	7	2	2	2	2	3	2	3	2	7	4	4			1		3	3	2
Hyou1	Hypoxia up-regulated protein 1	Q9JKR6	3	5	2	7	4	6	2	5	2	6	8	5	3	4	9	8	9	6	9	8	9	7	4	5	6	4	5	4	6	4
Icam1	Intercellular adhesion molecule 1	P13597	4	3	2	2		1	2	2	2	2	2	4				2		2				4	4	3	17	18	3	7	3	3
Idh1	Isocitrate dehydrogenase [NADP] cytoplasmic	O88844							1
Igdcc4	Immunoglobulin superfamily DCC subclass member 4	Q9EQS9																					1
Igf1r	Insulin-like growth factor 1 receptor	Q60751	2						5								1	12	10		9	7	3	1	1		6	4
Igf2r	Cation-independent mannose-6-phosphate receptor	Q07113	2	2	2	3	2	1		1		2	1	1				2	1		3	4	2	4	4	1	2	2	2	2	4
Igsf8	Immunoglobulin superfamily member 8	Q8R366				1												2	3	1	4	2	1				1
Il1rap	Interleukin-1 receptor accessory protein	Q61730																					1
Il6st	Interleukin-6 receptor subunit beta	Q00560			1	1		2		1													1
Impad1	Inositol monophosphatase 3	Q80V26																3	3	1	3	3	3
Insr	Insulin receptor	P15208				2	1	4				1	2		2		2	2	1	6	2	2	11	2	1	5	2	2	4	2	2	5
Itfg3	Protein ITFG3	Q8C0Z1	2						3	3		3	2		2			3	3	2	3	4					2	1
Itga1	Integrin alpha-1	Q3V3R4	3	2	2					1														2	4			1		3	2
Itga11	Integrin alpha-11	P61622	8	5	1
Itga3	Integrin alpha-3	Q62470				2	1	2	2	2	2	2	2	4		2	2							4	2	3	4	4	4	2	2	2
Itga4	Integrin alpha-4	Q00651	2	1
Itga5	Integrin alpha-5	P11688	1	2								1			1			1	2	1			2	7	8		8	5	2	13	12	1
Itga6	Integrin alpha-6	Q61739						2	2	2	2	2	2	2	1	3						2	2	2			2	2	4	2
Itgav	Integrin alpha-V	TREMBL:A2AKI5										2	2	2	1	2	2						3	2	2	1	1	2	2	2		1
Itgav	Integrin alpha-V	P43406	14	11	13	9	9	14	4	5	4	12	13	11	13	10	3	6	5	2	3	4	25	10	10	3	4	5	3	5	3	2
Itgb1	Integrin beta-1	P09055	8	7	9	6	6	7	6	5	4	9	6	5	6	6	10	5	8	3	2	2	2	7	7	11	8	5	8	9	10	10
Itgb4	Integrin beta-4	A2A863							1		1	3	1	1
Itgb5	Integrin beta-5	O70309						1																	1
Itgb7	Integrin beta-7	P26011																													1
Itpr1	Inositol 1:4:5-trisphosphate receptor type 1	P11881																					2
Jag1	Protein jagged-1	Q9QXX0																		3					2						2
Kcnb1	Potassium voltage-gated channel subfamily B member 1	Q03717																								1
Kdelc1	KDEL motif-containing protein 1	Q9JHP7																					2
Kiaa1549	UPF0606 protein KIAA1549	Q68FD9																1
Kirrel	Kin of IRRE-like protein 1	Q80W68				2							2	1		1		3			3	2	2
Krt77	Keratin: type II cytoskeletal 1b	Q6IFZ6	1						1	2													1
L1cam	Neural cell adhesion molecule L1	P11627																						1	3						1	1
Lama1	Laminin subunit alpha-1	P19137							1		2	6	10	8	4	10	14	8	7	8	10	7	10	2	2	2
Lama4	Laminin subunit alpha-4	P97927				1					1	2	2	1					1
Lama5	Laminin subunit alpha-5	Q61001				6	5	7	6	5	6	12	9	9	10	10	5	9	12	12	12	12	11	12	12	10	7	5	2	12	12	6
Lamb1	Laminin subunit beta-1	P02469				1	2		2	3		8	8	2	2	3	7	8	8	7	5	7	6	4	6	4				2	2	5
Lamc1	Laminin subunit gamma-1	P02468				5	4	4	4	6	8	11	7	8	8	6	9	9	11	7	10	10	14	9	11	7	5	8	5	6	7	4
Lamp1	Lysosome-associated membrane glycoprotein 1	P11438	4	3	2	3	2		6	6	6	6	5	3	2	1		18	21	14	20	15	10	7	8	1	10	8	2	10	6	2
Lamp2	Lysosome-associated membrane glycoprotein 2	P17047	2						2	2	2		1					7	5	1	6	2	7
Ldlr	Low-density lipoprotein receptor	P35951																					1
Lgals3bp	Galectin-3-binding protein	Q07797	2	2	2							1	1												1						1
Lman2	Vesicular integral-membrane protein VIP36	Q9DBH5						2																2	2	2	2	1		2	2	2
Lmbrd1	Probable lysosomal cobalamin transporter	Q8K0B2			2			2				1	1	3			1			2	1	1		2	2	2						2
Lnpep	Leucyl-cystinyl aminopeptidase	Q8C129	2	2	2	4	5	3		3	3	4	4	3	3	2	2	4	3	3	2	6	5	2	3	2	2	2	2	2	2	2
Lpar4	Lysophosphatidic acid receptor 4	Q8BLG2	2	2	2																			2	2	2	2	1	1	2	2	1
Lpar6	Lysophosphatidic acid receptor 6	Q8BMC0																					2
Lphn2	Latrophilin-2 (Fragment)	Q8JZZ7																						2						1
Lrp1	Prolow-density lipoprotein receptor-related protein 1	Q91ZX7	7	10	13	19	17	18	7	7	6	12	12	14			1	3	3	3	3	3	5	9	9	9	5			9	6	6
Lrpap1	Alpha-2-macroglobulin receptor-associated protein	P55302	1															1	1		2	1					1	1
Lrrc8b	Leucine-rich repeat-containing protein 8B	Q5DU41										1	2
Lrrn4	Neuronal leucine rich repeat-4	P59383																						2	2	2
Ltbp1	Latent-transforming growth factor beta-binding protein: isoform 1L	Q8CG19	2	1	1							1
Ltbp2	Latent-transforming growth factor beta-binding protein 2	O08999			2
Ly6g6c	Lymphocyte antigen 6 complex locus protein G6c	Q9Z1Q4							1		2	3	2	3	1	3	14	2	3	2
Ly75	Lymphocyte antigen 75	Q60767				1	2	2		2		2	2		2	2	2	2	2	2	2	2	8	2	2	3	2		2	2	2	2
M6pr	Cation-dependent mannose-6-phosphate receptor	P24668				2		2				2							3	3							3	4	4	3		3
Mad1l1	Mitotic spindle assembly checkpoint protein MAD1	Q9WTX8																								1
Man1a2	Mannosyl-oligosaccharide 1:2-alpha-mannosidase IB	P39098											1	1					1		1	2
Man2a1	Alpha-mannosidase 2	P27046	2	2	1								2															1		1	1
Man2a2	mannosidase 2: alpha 2	TREMBL:Q197W7												1
Maoa	Amine oxidase [flavin-containing] A	Q64133																1
Mcam	Cell surface glycoprotein MUC18	Q8R2Y2																									1	2
Mcoln1	Mucolipin-1	Q99J21							1			1	2											1
Mela	Envelope protein	TREMBL:P70356		2														2
Met	Hepatocyte growth factor receptor	P16056						1
Mfap3l	Isoform 1 of Microfibrillar-associated protein 3-like	Q9D3X9	2
Mfap4	Microfibril-associated glycoprotein 4	Q9D1H9	2	1	2
Mfge8	Lactadherin	P21956																					2
Mfsd2a	Major facilitator superfamily domain-containing protein 2A	Q9DA75				2			2	2	2	2	2	2	3	2	5	4	5	4	4	3	4	2	2	3			1	2	2	1
Mfsd8	Major facilitator superfamily domain-containing protein 8	Q8BH31		2	1																		2
Mgat5	Alpha-1:6-mannosylglycoprotein 6-beta-N-acetylglucosaminyltransferase A	Q8R4G6									1
Mme	Neprilysin	Q61391					2				1	2	2	2	2	2							2	4	1			3		1		5
Mppe1	Metallophosphoesterase 1	Q80XL7			2															1			2
Mpzl1	myelin protein zero-like protein 1	Q3TEW6			2	2	2	2	1					2	2	2	2	2	2	1	2						1	2
Mrc2	Macrophage mannose receptor 2	Q64449	7	1	10	5	2	6				2	2	3						3				4	5	4	1		2	3	3	2
Msln	Mesothelin	Q61468				6	3		5	2		8	8	8	5	4
Msr1	Macrophage scavenger receptor types I and II	P30204	4	4	2	2	1							1			1
Muc4	Mucin-4	Q8JZM8																		1
Naglu	alpha-N-acetylglucosaminidase	TREMBL:A2BFA6																1	1
Ncam1	Neural cell adhesion molecule 1	P13595	3	3	4	4	2	4	3	4	3		4	3	3	4	3	4	4	3	3	4	6	2	2	4	4	3	6		3	4
Ncstn	Nicastrin	P57716							4	5	5							4	2	1	1		3	1			2			1
Neo1	Neogenin	P97798	3	1														1	1								1
Nid2	Nidogen-2	O88322								1		2	2						1		1		2	2	2	2	1			2	2
Npc1	Niemann-Pick C1 protein	O35604																					2	2	2
Npr3	Atrial natriuretic peptide clearance receptor	P70180						1
Nptn	Neuroplastin	P97300	1	6	8	8	11	20	11	12	29	21	20	12	4	8	20	27	17	21	15	14	23	11	9	11	5	4	5	5	4	8
Nrp1	Neuropilin-1	P97333	3	1		1	1	2																4
Nrp2	Neuropilin-2	O35375	1	2			2				1							2	2	2	2	2	2	2	2	2				2	1	2
Nt5e	5'-nucleotidase	Q61503				6	4	4	9	7	8	3	6	7	4	4	4	4	4	4		2	2	5	4	2				5	4	6
Nup210	Nuclear pore membrane glycoprotein 210	Q9QY81										1	1								1
Odz4	Teneurin-4	Q3UHK6												2														1
ORF61	Membralin	Q8CIV2																					2
Osmr	Oncostatin-M specific receptor subunit beta	O70458	3	1	1			1						2
Ostm1	Osteopetrosis-associated transmembrane protein 1	Q8BGT0																1		2			2
P2rx4	P2X purinoceptor 4	Q9JJX6	2									2	1	1
P4ha1	Prolyl 4-hydroxylase subunit alpha-1	Q60715	1
Panx1	Pannexin-1	Q9JIP4							1			1							2		1	2
Pcdh1	Protocadherin 1	TREMBL:Q2TJH4																						3		2		2
Pcdh7	Protocadherin 7	TREMBL:A2RS43				4	2	2	1			2	2	2										2	2	2				2	2
Pcdhgc3	Protocadherin gamma subfamily C: 3	TREMBL:Q91XX1										2	2	2	1			2	2		2	2	5	2	1
Pcyox1	Prenylcysteine oxidase	Q9CQF9										2	2	2	1	1		2	2	2	2	1	2						2
Pcyox1l	Prenylcysteine oxidase-like	Q8C7K6																1
Pdgfra	Alpha-type platelet-derived growth factor receptor	P26618	1	2	2
Pdgfrb	Beta-type platelet-derived growth factor receptor	P05622	1	2	4				1	2																					1
Pecam1	Platelet endothelial cell adhesion molecule	Q08481																						3	2	2	1		3	2	2	2
Pigs	GPI transamidase component PIG-S	Q6PD26										1										2							1
Pigt	GPI transamidase component PIG-T	Q8BXQ2																					2
Plaur	Urokinase plasminogen activator surface receptor	P35456				2		1	4	2	3	4	2		4			1						6	5	2	6	3	2	4	5	2
Plod1	Procollagen-lysine:2-oxoglutarate 5-dioxygenase 1	Q9R0E2	2	1		1		1			4	1	2												2
Plod2	Procollagen-lysine:2-oxoglutarate 5-dioxygenase 2	Q9R0B9			1	1								1				2	3	2	2	2	2			2	2	1	2			2
Pltp	Phospholipid transfer protein	P55065																	1	2	1		2
Plxdc2	Plexin domain-containing protein 2	Q9DC11	2	1
Plxna1	Plexin-A1	P70206				3	4	3	3	2	4	3	4	4	1	4	1	4	4	3	2	3	4	2	3	4	2	2	2		1	3
Plxnb1	Plexin-B1	Q8CJH3						3	1		1												2	3					1	1		2
Plxnb2	Plexin-B2	TREMBL:B2RXS4	3		2	2	3	1	6	5	5	8	9	6	3	1	2	5	4	1	4	2	6	1	1	2	3	3	1		1	2
Podxl	Podocalyxin-like protein 1	Q9R0M4																4	5		2	5
Pofut2	GDP-fucose protein O-fucosyltransferase 2	Q8VHI3			2
Pomt2	Protein O-mannosyl-transferase 2	Q8BGQ4																					2
Postn	Periostin	Q62009	1
Ppap2a	Lipid phosphate phosphohydrolase 1	Q61469																2	1		1										1
Ppm1l	Protein phosphatase 1L	Q8BHN0	1	1			1					2	2					2	2	2	2	2	2
Prnp	Major prion protein	P04925	4	3	4	3	2	7	4	8	5	3	2	4	2	3	2		2	3	2	2		2	3	4	2	2	2	2	2	4
Procr	Endothelial protein C receptor	Q64695	1				3
Prom1	Prominin-1	O54990							2	2	2	3	2	5	1	2		11	10	4	8	9	15	2	3
Prom2	Prominin-2	Q3UUY6										1	2	4
Prtg	Protogenin	Q2EY15																						4	4	1
Psap	Sulfated glycoprotein 1	Q61207	1															3	2
Ptgfrn	Prostaglandin F2 receptor negative regulator	Q9WV91	4	6	4	7	2	6	7	7	6	9	6	7	6	6	4	9	8	9	7	10	8	7	6	4	6	5	4	2	2	1
Ptk7	Tyrosine-protein kinase-like 7	Q8BKG3	14	5	24	8	8	24	5	7	31	7	7	12	5	10	21	19	19	22	15	14	14	14	14	20	17	15	17	15	11	24
Ptprf	Receptor-type tyrosine-protein phosphatase F	A2A8L5																							1
Ptprg	Receptor-type tyrosine-protein phosphatase gamma	Q05909	2			2						1	3	1	1			2	2	1	2		2	4	2	1				1
Ptprj	Receptor-type tyrosine-protein phosphatase eta	Q64455										5	3	2	2	3	2	2	3	2	3	3	6	1		1	1
Ptprk	Receptor-type tyrosine-protein phosphatase kappa	P35822																							1			2
Ptprm	Receptor-type tyrosine-protein phosphatase mu	P28828	1									1		2
Ptprz1	Protein tyrosine phosphatase: receptor type Z: polypeptide 1	TREMBL:B2RXS8						1
Pttg1ip	Pituitary tumor-transforming gene 1 protein-interacting protein	Q8R143																					1
Pvr	Tumor-associated glycoprotein E4	TREMBL:Q60977						2			1		2	1			1
Pvrl1	Poliovirus receptor-related protein 1	Q9JKF6				2	2	1	1	2		4	4	2	2	2	2	3	2		2	2	2	4	4	2	4	3	2	2	2
Pvrl2	Poliovirus receptor-related protein 2	P32507																						1	1	1	1	1			1
Qsox2	Sulfhydryl oxidase 2	Q3TMX7				1													1	2	2
Rcn3	Reticulocalbin-3	Q8BH97	1
Rhbdf2	Inactive rhomboid protein 2	Q80WQ6									1
Rnf13	E3 ubiquitin-protein ligase RNF13	O54965	2	1														7	6		5	4					1
Ror2	Tyrosine-protein kinase transmembrane receptor ROR2	Q9Z138							1	1									1							2
Rpn1	Dolichyl-diphosphooligosaccharide--protein glycosyltransferase subunit 1	Q91YQ5																	1
Rps8	40S ribosomal protein S8	P62242																						1
Rtn4r	Reticulon-4 receptor	Q99PI8						1
Ryk	Tyrosine-protein kinase RYK	Q01887			2	2						2	1
S1pr1	Sphingosine 1-phosphate receptor 1	O08530, Q91X56														1
S1pr2	Sphingosine 1-phosphate receptor 2	P52592	2	2	2	2	2	2	2	2		2	2	3		2					1	2		2	2	2	4	2	2	2	2	2
Scara3	Scavenger receptor class A member 3	Q8C850				2		2
Scarb2	Lysosome membrane protein 2	O35114	2	2	2	1	2	3	4	7	5	6	4	7	2	3	4	9	10	4	8	10	19	2	2	2	2	2	2		2	1
Sel1l	Protein sel-1 homolog 1	Q9Z2G6															1		2				2
Sema4c	Semaphorin-4C	Q64151																						2
Sema4d	Semaphorin-4D	O09126				1						2	2	2	1	2	2	1	2	1	1			2	2	2		2	1
Serpinh1	Serpin H1	P19324		3
Sgcb	Beta-sarcoglycan	P82349	1			1		1
Sidt2	SID1 transmembrane family member 2	Q8CIF6																	1								1			1
Sil1	Nucleotide exchange factor SIL1	Q9EPK6								1										2
Sirpa	Tyrosine-protein phosphatase non-receptor type substrate 1	P97797																												1
Slc12a2	Solute carrier family 12 member 2	P55012							4	3	2	3	3	1	1			4	4	8	4	5	11	8	4		4	4	4	2	3
Slc12a4	Solute carrier family 12 member 4	Q9JIS8	2	1		2	2		2	2	2	2	2		2						2		2	2	2		2	2		2	2
Slc12a7	Solute carrier family 12 member 7	Q9WVL3																1			1	1	2
Slc12a9	Solute carrier family 12 member 9	Q99MR3			1	1						2	2		2				2		2	2	5		1
Slc15a1	Solute carrier family 15 member 1	TREMBL:E9QMX3																									1	1
Slc15a4	Solute carrier family 15 member 4	Q91W98										1	1					3	4	4		2	1
Slc17a5	Sialin	Q8BN82								2
Slc19a2	Thiamine transporter variant b	TREMBL:Q8BRH5									2				1
Slc1a4	Neutral amino acid transporter A	O35874	3	2	5	3	3		3	4	5	2	1	2	2	2	2	2	2	2	2	2	2			2		1	1	2	2	6
Slc1a5	Neutral amino acid transporter B(0)	P51912	2	2	2	2	1	2	2	2	1									1	1		6									2
Slc22a21	Solute carrier family 22 member 21	Q9WTN6													1					1	1			2	2		2	2		1	2
Slc23a2	Solute carrier family 23 member 2	Q9EPR4																						2	2	1	2	2	2	2	2
Slc24a6	Sodium/potassium/calcium exchanger 6	Q925Q3																2		2	2	2	2
Slc26a2	Sulfate transporter	Q62273							2																		1
Slc26a6	Anion exchanger SLC26A6a	TREMBL:E9Q4D3										2	1	2		1					1						2	2
Slc29a1	Equilibrative nucleoside transporter 1	Q9JIM1				2	2	3	4	4	4	2	2	2	2	2	6	3	3	5	2	4	10	3	4	4	12	7	12	3	2	4
Slc2a1	Solute carrier family 2: facilitated glucose transporter member 1	P17809	2	2		4	5		3			5	7	8	4	10	5	9	10	10	11	7	23	14	16	12	12	13	4	12	9	7
Slc2a3	Solute carrier family 2: facilitated glucose transporter member 3	P32037				2	2		6	6	4	3	3	13	4	12	7	9	11	11	12	10	62	16	15	14	13	15	10	14	8	10
Slc30a1	Zinc transporter 1	Q60738																					2	1	2	1				1
Slc39a10	Zinc transporter ZIP10	Q6P5F6					1	6			5	2	2	4	4	1	7	4	3	21	4	4		3	4	5			3	2	3	3
Slc39a14	Zinc transporter ZIP14	Q75N73		2		2	2	2	1	3	2	3	2	3	2	2	3	3	2	2		2	4	2	2	3	2	2	3	2	2	2
Slc39a6	Zinc transporter ZIP6	Q8C145	2			6	3	4	4	2	4	4	6	3	5	3		3	5	5	2	2	7	2	2	2	2	2	2	2	1	2
Slc3a2	4F2 cell-surface antigen heavy chain	P10852	16	11	8	10	5	9	21	15	16	18	19	13	9	10	6	33	31	13	25	25	70	20	20	15	26	21	15	19	21	17
Slc43a1	Large neutral amino acids transporter small subunit 3	Q8BSM7			1			2												2			3	4	3	3	4	1	4	1		4
Slc44a2	Choline transporter-like protein 2	Q8BY89	3	2	1			3	2	2	2	2	3	2	2	2		4	4	2	2	2	4	4	2	2	3		2	2	4	3
Slc45a4	Solute carrier family 45 member 4	Q0P5V9														1
Slc46a1	Proton-coupled folate transporter	Q6PEM8				1	1	2				1	1	2		2	1	2	2	2	2	2		2	2	2	2	1	2
Slc4a7	Sodium bicarbonate cotransporter 3	Q8BTY2	2	2		2	2		3	2	3	4	4	4	4	3	2	4	4	5	4	4	6	5	4	4	4	4	4	5	4	5
Slc5a11	Sodium/myo-inositol cotransporter 2	Q8K0E3																									1	2	5
Slc5a3	Sodium/myo-inositol cotransporter	Q9JKZ2										2	1	2		1							1
Slc6a15	Sodium-dependent neutral amino acid transporter B(0)AT2	Q8BG16																4	1			1
Slc6a6	Sodium- and chloride-dependent taurine and beta-alanine transporter	O35316		1					2	2					1			2	2		2	2	2	1			2	2		1
Slc6a8	Sodium- and chloride-dependent creatine transporter 1	Q8VBW1	2	2																						2
Slc6a9	Sodium- and chloride-dependent glycine transporter 1	P28571	1
Slc7a1	High affinity cationic amino acid transporter 1	Q09143	1	1	3	5	3	4	2	2		6	5	4	7	5	7	10	7	10	8	8	14	4	5	5	2	2		2	2	2
Slco3a1	Solute carrier organic anion transporter family member 3A1	Q8R3L5				2	2	1	2	2	2	2	2	2	3	1	2	1					2	2						1	2
Slco4a1	Solute carrier organic anion transporter family member 4A1	Q8K078																									1			1
Slco4c1	Solute carrier organic anion transporter family member 4C1	Q8BGD4																				1	2
Slco5a1	Solute carrier organic anion transporter family: member 5A1	TREMBL:E9PVD9																				1	2
Smc2	Structural maintenance of chromosomes protein 2	Q8CG48		1
Smpdl3b	Acid sphingomyelinase-like phosphodiesterase 3b	P58242							2	1	1							6	7	6	3	2	2
Sort1	Sortilin	Q6PHU5																1	2		1	2		2				4			2
Sppl2b	Isoform 1 of Signal peptide peptidase-like 2B	Q3TD49						2			2						1	2	2	2	2	2	2
Ssr2	Translocon-associated protein subunit beta	Q9CPW5							2	2	2	2	4	1	1			3	2		3	3	1	2	1		2	2		2	1
St14	Suppressor of tumorigenicity protein 14	P56677						1	3			2	4	3	3	2	5		2					1			1			1
St3gal1	CMP-N-acetylneuraminate-beta-galactosamide-alpha-2:3-sialyltransferase 1	P54751			1
Stt3a	Dolichyl-diphosphooligosaccharide--protein glycosyltransferase subunit STT3A	P46978	1	2							1		2	1				3	2	1	2	4		2			2
Stt3b	Dolichyl-diphosphooligosaccharide--protein glycosyltransferase subunit STT3B	Q3TDQ1			2	1		2				3	3	2		2		1		2	4	3	2					1
Sulf2	Extracellular sulfatase Sulf-2	Q8CFG0				2																	2
Sun2	SUN domain-containing protein 2	Q8BJS4																												1
Sv2b	Synaptic vesicle glycoprotein 2B	Q8BG39												2		1		2	2	2	2	2
Sypl1	Synaptophysin-like protein 1	O09117	2	2		3	2		2	2	2	3	2	4	2	2		4	4	4	4	4	6	2	2	2	2	2	2	2	2	2
Tacstd2	Tumor-associated calcium signal transducer 2	Q8BGV3										2	2		1		2	1		1					1
Tek	Angiopoietin-1 receptor	Q02858				1		1						1				2	1
Tfpi	Tissue factor pathway inhibitor	O54819				1		1				2						1	1	1	1	2		1						1		1
Tfrc	Transferrin receptor protein 1	Q62351				1			2	2	2	4	2	4	3	2		11	9	5	8	8	6	5	4	2	4	5	4	3	3	2
Tgoln1	Trans-Golgi network integral membrane protein 1	Q62313			2	1	2	9			4						1	4	4	4	3	2	5	3		5	2		4		1	4
Thbd	Thrombomodulin	P15306	2	4	1	1							1														3	3
Thbs1	Thrombospondin-1	P35441	1	3				2	2									2		4			2		1				2			3
Thbs2	Thrombospondin-2	Q03350		1
Thy1	Thy-1 membrane glycoprotein	P01831	3	2	5	3	6	4	4	4	2	4	4	4	3	4	4	2	2	4	3	3	2	2	3	4	2	2	4	3	3	6
Tm2d1	TM2 domain-containing protein 1	Q99MB3													1			1	1			1					1
Tm2d3	TM2 domain-containing protein 3	Q8BJ83																				1
Tm4sf1	Transmembrane 4 L6 family member 1	Q64302										1
Tm9sf1	Transmembrane 9 superfamily member 1	Q9DBU0	2	2								2	1			1		2	2		2	2		2			2			2	2	1
Tm9sf3	Transmembrane 9 superfamily member 3	Q9ET30	2	1	4	3	4	5		2	2	2	2	4	2	2	3	5	3	4		2	2	1	2	3	3	2	4	5	4	2
Tmed4	Transmembrane emp24 domain-containing protein 4	Q8R1V4									1								3					1
Tmed9	Transmembrane emp24 domain-containing protein 9	Q99KF1	2	2	1					2	2	1	1	1				4	2	2	4	3		2	3	3	3	4		2	2	2
Tmeff1	Tomoregulin-1	Q6PFE7				2		1				2	1	1	1	1	2		2	1	2	2	1	2	2	2	2	1	2	2	2	2
Tmem104	Transmembrane protein 104	Q3TB48									2									2						1
Tmem132a	Transmembrane protein 132A	Q922P8																2	2		2	2		1
Tmem150a	Transmembrane protein 150A	Q91WN2																					2				1		1
Tmem181a	Transmembrane protein 181A	TREMBL:Q3U3W2	2		3		1		2	1	1	4		4				4	4	3		4	4	2	3	3				1		2
Tmem2	Transmembrane protein 2	Q5FWI3			2		1	2			1	1	1	3	2		2	2	1	2	4	5	1	2	2	2	3	6	5	2	2	2
Tmem231	Transmembrane protein 231	Q3U284																1
Tmem245	hypothetical protein LOC242474	TREMBL:D3YWD3																		2
Tmem26	Transmembrane protein 26	Q3UP23	1		2
Tmem63b	Transmembrane protein 63B	Q3TWI9				1						2	2	2	1	1	1	2	2		2	2	2	2	2	2	2	2		2	2
Tmem87a	Transmembrane protein 87A	Q8BXN9	1	2		4	3	5	4	4	4	4	4	2	4	3	4	3	4	4	4	5	8	4	4	5	4	4	2	4	3	5
Tmem87b	Transmembrane protein 87B	Q8BKU8				1																	2
Tmprss4	Transmembrane protease serine 4	Q8VCA5									2
Tnc	Tenascin	Q80YX1	6	4	7							1												3	4	2	3	2	1	2	2	2
Tnfrsf10b	Tumor necrosis factor receptor superfamily member 10B	Q9QZM4				1		1				1		2			2
Tnfsf9	Tumor necrosis factor ligand superfamily member 9	P41274				2	2	2				2	3	2	2		2
Tnmd	Tenomodulin	Q9EP64	1
Tor1aip1	Torsin-1A-interacting protein 1	Q921T2																		1
Tpbg	Trophoblast glycoprotein	Q9Z0L0		1						1		6	1	4	2			3	4	2	3	5		4	6	2	2	2		2	5	2
Tpcn1	Two pore calcium channel protein 1	Q9EQJ0									1								2	1	1		2
Tpst2	Protein-tyrosine sulfotransferase 2	O88856																2	2	1	1		2
Trpc6	Short transient receptor potential channel 6	Q61143										2	1	2		1		1				2	1
Trpv4	Transient receptor potential cation channel subfamily V member 4	Q9EPK8						2		1	1
Tspan13	Tetraspanin-13	Q9D8C2						1									2	2	2		2	2		1	1	2	2	1	1	2	1
Tspan3	Tetraspanin-3	Q9QY33	2		2	2	2					1						1	1
Tspan31	Tetraspanin-31	Q9CQ88	2	2					1			2	2		1			2	4		5	6	2	2	2		8	7
Tspan6	Tetraspanin-6	O70401	1			2	1	6		1	2	1	1	2	1	1	4	4	5	10	6	5	2			5			3			2
Ttyh3	Protein tweety homolog 3	Q6P5F7																									1
Txndc15	Thioredoxin domain-containing protein 15	Q6P6J9																					2
Unc5b	Isoform 1 of Netrin receptor UNC5B	Q8K1S3			1																			2	2	2	1		1	2	2	2
Unc5c	Isoform 1 of Netrin receptor UNC5C	O08747, Q8K1S3																													3
Upk1b	Uroplakin-1b	Q9Z2C6				1						1
Vcam1	Vascular cell adhesion protein 1	P29533	2	2	2	2	2	2	2	2	2	2	2	2	2	2	2	3	2	2	1	1		2	2	2	1	2	2	2	2	2
Vcan	Versican core protein	Q62059																2	2		2	2	3
Vtn	Vitronectin	P29788										4	3	4	2	3	1	4	4	4	4	3	4	1	1
Wnt5a	Protein Wnt-5a	P22725																					1
Xpnpep2	X-prolyl aminopeptidase (Aminopeptidase P) 2: membrane-bound	TREMBL:Q8BU59																2	2	3	2	1

## Sheet: 2. CSC normalized
		Sum of counts	426	332	351	422	300	416	398	420	455	609	570	574	336	354	401	727	730	602	593	608	1171	582	546	472	492	447	366	439	397	381
		Normalization factor	0.969003	1.09764	1.06752	0.973585	1.1547	0.980581	1.00251	0.9759	0.937614	0.810441	0.837708	0.834784	1.09109	1.06299	0.998752	0.741759	0.740233	0.815139	0.821302	0.811107	0.584456	0.829027	0.855921	0.920575	0.90167	0.945968	1.04542	0.954548	1.00377	1.02463
Gene Name	Description	Protein ID (UniProt)	Day 0 Rep 1	Day 0 Rep 2	Day 0 Rep 3	Day 2 Rep 1	Day 2 Rep 2	Day 2 Rep 3	Day 5 Rep 1	Day 5 Rep 2	Day 5 Rep 3	Day 8 Rep 1	Day 8 Rep 2	Day 8 Rep 3	Day 11 Rep 1	Day 11 Rep 2	Day 11 Rep 3	Day 16 Rep 1	Day 16 Rep 2	Day 16 Rep 3	Day 18 Rep 1	Day 18 Rep 2	Day 18 Rep 3	2oIPS Rep 1	2oIPS Rep 2	2oIPS Rep 3	rtTA Rep 1	rtTA Rep 2	rtTA Rep 3	1oIPS Rep 1	1oIPS Rep 2	1oIPS Rep 3
0610031J06Rik	Lysosomal protein NCU-G1	Q9JHJ3	3.876	2.196	0	0	0	0	1.003	0.976	0	1.62	1.676	2.505	2.1822	0	0	2.9672	1.4804	1.6302	1.6426	1.6222	4.676	1.658	1.712	0	1.804	1.892	1.045	0	0	0
2610524H06Rik	hypothetical protein LOC330173	TREMBL:Q3UG79	0	0	0	0	0	0	0	0	0	0	0	0	0	0	0	0	0	0	0.8213	0.8111	0	0	0	0	0	0	0	0	0	0
4930485B16Rik	Uncharacterized protein	Q8C6S9	0	1.098	0	0	0	0	0	0	0	0	0	0	0	0	0	0	0	0	0	0	0	0	0	0	0	0	0	0	0	0
Abca1	ATP-binding cassette sub-family A member 1	P41233	0	2.196	0	3.896	4.62	0.981	2.006	3.904	2.814	3.24	3.352	1.67	2.1822	2.126	1.9976	3.709	3.701	3.2604	1.6426	3.2444	2.338	0	0.856	0.921	0	0.946	0	0	0	0
Abcc1	Multidrug resistance-associated protein 1	O35379	0	0	0	0	0	0	0	0	0	0	0	0	0	0	0	0	0	0	0	0	0	0.829	0.856	0	0	0	0	0	0	0
Abhd14a	Abhydrolase domain-containing protein 14A	Q922Q6	0	1.098	0	0	1.155	0.981	0	0	0.938	0.81	1.676	1.67	0	2.126	0.9988	1.4836	1.4804	1.6302	1.6426	1.6222	1.169	1.658	1.712	0	0.902	1.892	0	0	0	0
Acp2	Lysosomal acid phosphatase	P24638	0	0	0	0	0	0	0	0.976	0	0	0	0	0	0	0	0	0	1.6302	0	0	0.5845	0	0	0	0	0	0	0	0	0
Acvr2b	Isoform ActR-IIB1 of Activin receptor type-2B	P27040	0	0	0	0	0	0	0	0	0	0	0	0	0	0	0	0	0	0	0	0.8111	0	0	0	0	0	0	0	0	0	0
Adam10	Disintegrin and metalloproteinase domain-containing protein 10	O35598	0	0	0	1.948	0	0	1.003	1.952	1.876	0	1.676	0.835	0	0	0	0	0	0	0	0	1.7535	0	0	0	0	0	0	0	0	0
Adamtsl4	ADAMTS-like protein 4	Q80T21	0	0	0	3.896	0	0.981	0	0	0	0	0.838	0	0	0	0	0	0	0	0	0	0	0	0	0	0	0	0	0	0	0
Adcy9	Adenylate cyclase type 9	P51830	0	0	0	0	0	0	0	0	0	0.81	1.676	1.67	0	2.126	0	0	0.7402	0	0.8213	0.8111	0	0	0	0	0	0	0	0	0	0
Agtr2	Type-2 angiotensin II receptor	P35374	1.938	1.098	0	0	0	0	0	0	0	0	0	0	0	0	0	0	0	0	0	0	0	0	0	0	0	0	0	0	0	0
Ahsg	Alpha-2-HS-glycoprotein	P29699	0	0	0	0	0	0	0	0	0	0	0	0	0	0	0	0	0	0	0.8213	0	0	0	0	0	0	0	0	0	0	0
Aifm3	Apoptosis-inducing factor 3	Q3TY86	0	0	0	0	0	0	0	0	0	0	0	0	0	0	0	0	0	0	0	0	0.5845	0	0	0	0	0	0	0	0	0
Alcam	CD166 antigen	Q61490	3.876	4.392	3.204	0.974	2.31	0	0	0	0	0	0	0	0	0	0	0	0	0	0	0	0	2.487	4.28	2.763	0.902	0	3.135	2.865	5.02	4.1
Alpl	Alkaline phosphatase: tissue-nonspecific isozyme	P09242	0	0	0	0	0	0	0	2.928	1.876	12.96	11.732	6.68	13.0932	13.819	13.9832	21.5122	19.9854	18.7473	14.7834	15.4109	30.9785	7.461	7.704	4.605	1.804	6.622	9.405	4.775	3.012	2.05
Ano1	Transmembrane protein 16A (Tmem16a)	Q8BHY3	0	0	0	0.974	2.31	0	0	0	0	1.62	1.676	1.67	2.1822	2.126	1.9976	1.4836	1.4804	0	0	0.8111	1.169	0	0	0	0	0	0	0	0	0
Ano6	Transmembrane protein 16F (Tmem16f)	Q6P9J9	8.721	4.392	2.136	4.87	2.31	0	5.015	5.856	6.566	4.86	5.866	5.01	2.1822	1.063	0	1.4836	3.701	1.6302	2.4639	1.6222	3.507	0.829	0	0.921	2.706	3.784	0	0	0	0
Anpep	Aminopeptidase N	P97449	3.876	2.196	6.408	3.896	4.62	6.867	3.009	1.952	3.752	6.48	4.19	4.175	0	0	0	0	0	0	0	0	0	3.316	3.424	1.842	4.51	3.784	2.09	0	2.008	2.05
Antxr1	Anthrax toxin receptor 1	Q9CZ52	1.938	2.196	2.136	1.948	2.31	1.962	2.006	1.952	1.876	1.62	1.676	1.67	2.1822	2.126	1.9976	1.4836	1.4804	1.6302	1.6426	1.6222	1.169	1.658	1.712	0	0	0	0	0	0	0
Aplp2	Amyloid-like protein 2	Q06335	0	0	0	0	0	0	0	0	0	0	0	0	0	0	0	1.4836	0	0	0	0	0	0	0.856	0	0	0	0	0	0	0
Apmap	Adipocyte plasma membrane-associated protein	Q9D7N9	0	0	0	0	0	0	0	0	0	0	0	0	0	0	0	1.4836	1.4804	0	0.8213	0	0	0	0	0	0	0	0	0	0	0
Apr3	Apoptosis-related protein 3	Q6PGD0	0	0	0	0	0	0	0	0	0	0	0	0	0	0	0	0	0	0	0	0	0.5845	0	0	0	0	0	0	0	0	0
Aqp1	Aquaporin-1	Q02013	0	0	0	1.948	2.31	1.962	2.006	1.952	0	1.62	1.676	0	1.0911	1.063	0	0	0	0	0	0	0	0.829	0.856	0	0	0	0	1.91	2.008	0
Asah1	Acid ceramidase	Q9WV54	0	0	0	0	0	0	0	0	0	0	0	0	0	0	0	0.7418	0	0	0	0.8111	0	0	0	0	0	0	2.09	0	0	0
Asz1	Uncharacterized protein	TREMBL:D6RFV1	0	0	0	0	0	0	0	0	0	0.81	0	0	0	0	0	0	0	0	0	0	0	0	0	0	0	0	0	0	0	0
Atp13a3	Probable cation-transporting ATPase 13A3	Q5XF89	0	0	1.068	0	2.31	1.962	2.006	1.952	1.876	1.62	0	1.67	2.1822	2.126	1.9976	0	1.4804	1.6302	1.6426	1.6222	1.7535	1.658	0	1.842	0	1.892	2.09	0	0	0
Atp1b1	Sodium/potassium-transporting ATPase subunit beta-1	P14094	0	0	0	0	0	0	0	0	0	0	0	0	0	0	0	0	0	0	0	0	1.7535	4.974	2.568	1.842	7.216	8.514	5.225	0	0	0
Atp1b2	Sodium/potassium-transporting ATPase subunit beta-2	P14231	0	0	0	0	0	0	0	0	0	0	0	0	0	0	0	0	0	0	0	0	0	1.658	1.712	1.842	1.804	0.946	2.09	1.91	2.008	1.025
Atp1b3	Sodium/potassium-transporting ATPase subunit beta-3	P97370	3.876	6.588	3.204	7.792	4.62	0	17.051	22.448	13.132	11.34	10.056	12.525	9.8199	9.567	3.9952	11.8688	14.0638	14.6718	12.3195	12.1665	14.6125	10.777	12.84	8.289	10.824	11.352	10.45	11.46	9.036	6.15
Atp6ap1	Vacuolar ATP synthase subunit S1	Q9R1Q9	0	0	0	0	0	0	0	0	0	0	0	0	0	0	0	1.4836	0	0	1.6426	0.8111	0	0	0	0	0.902	0	0	0	0	0
Atrn	Attractin	Q9WU60	0	0	0	0.974	0	0	0	0	0	0	0	0	0	0	0	0	0	0	0	0	0	0	0	0	0	0	0	0	0	0
Axl	Tyrosine-protein kinase receptor UFO	Q00993	0	0	0	1.948	2.31	0	0	0	0	0	0	0	0	0	0	0	0	0	0	0	0	0.829	0	0	0	0	0	0.955	2.008	0
B3galt6	Beta-1:3-galactosyltransferase 6	Q91Z92	0	0	0	0	0	0	0	0	0	0	0	0	0	0	0	0	0	0	0	0	1.169	0	0	0	0	0	0	0	0	0
B3gnt2	UDP-GlcNAc:betaGal beta-1:3-N-acetylglucosaminyltransferase 2	Q9Z222	0	0	0	1.948	0	0	0	0	0.938	1.62	2.514	1.67	1.0911	0	0	0	0	1.6302	0	3.2444	0.5845	1.658	0	0.921	0	0.946	0	0	0	0
Bcam	Bcam protein	Q9R069	0	0	0	0	0	0	0	0	0	0	0	0	0	0	0	0	0	0	0	0	0	0	1.712	1.842	0	0.946	2.09	1.91	0	2.05
Bmpr2	Bone morphogenetic protein receptor type-2	O35607	0	0	0	0.974	0	0.981	2.006	1.952	1.876	1.62	1.676	1.67	1.0911	1.063	1.9976	2.2254	1.4804	1.6302	2.4639	2.4333	2.338	1.658	1.712	1.842	0	0	0	0.955	2.008	2.05
Bsg	Basigin	P18572	5.814	8.784	8.544	13.636	4.62	9.81	25.075	13.664	20.636	13.77	10.894	15.03	8.7288	14.882	17.9784	13.3524	16.2844	15.4869	15.6047	17.0331	52.0205	7.461	8.56	19.341	7.216	4.73	15.675	8.595	10.04	9.225
Bst2	Bone marrow stromal antigen 2	Q8R2Q8	0.969	0	2.136	1.948	0	1.962	2.006	2.928	1.876	1.62	0.838	1.67	1.0911	2.126	1.9976	0.7418	0	1.6302	0	0.8111	9.352	1.658	3.424	2.763	2.706	1.892	3.135	0	1.004	1.025
Cacna2d1	Voltage-dependent calcium channel subunit alpha-2/delta-1	O08532	2.907	2.196	4.272	1.948	3.465	2.943	3.009	0.976	3.752	1.62	1.676	2.505	1.0911	1.063	2.9964	1.4836	1.4804	2.4453	0	0.8111	1.169	4.145	4.28	1.842	0	0.946	0	1.91	3.012	0
Cadm1	Cell adhesion molecule 1	Q8R5M8	3.876	2.196	2.136	3.896	2.31	0.981	9.027	5.856	4.69	9.72	5.028	8.35	12.0021	4.252	1.9976	14.0942	11.103	7.3359	11.4982	9.7332	21.042	5.803	7.704	6.447	3.608	3.784	4.18	3.82	4.016	4.1
Cadm4	Cell adhesion molecule 4	Q8R464	0	0	0	0	0	0	0	0	1.876	0	0.838	1.67	0	2.126	0.9988	0	0	0	0	0	0	0	0	0	0	0	0	0	0	1.025
Calcr	Calcitonin receptor	Q60755	0	0	0	0	0	0	0	0	0	0	0	0	0	0	0	0	0	0	0	0	0	0	0	0	2.706	2.838	0	0	0	0
Calu	calumenin isoform 2	TREMBL:Q3TL33	1.938	0	2.136	1.948	0	0	0	0	0	1.62	0	0.835	0	0	0	0	0	1.6302	0	0	1.169	0	0	1.842	0	0	2.09	0	0	2.05
Calu	Calumenin	O35887	2.907	4.392	2.136	1.948	2.31	0	0	0.976	0	3.24	1.676	1.67	2.1822	0	0	0	0	1.6302	0	0	1.169	1.658	0	1.842	0	0.946	3.135	0.955	2.008	2.05
Camsap3	Calmodulin-regulated spectrin-associated protein 3	Q80VC9	0	0	0	0	0	0	0	0	0	0	0	0	0	0	0	0	0	0	0.8213	0	0	0	0	0	0	0	0	0	0	0
Car12	Carbonic anhydrase 12	Q8CI85	0	0	0	0	0	3.924	0	0	0	2.43	1.676	1.67	0	2.126	0	1.4836	1.4804	0	1.6426	1.6222	0.5845	0	0	0	0	0	0	0	0	0
Casc4	Protein CASC4	Q6P2L7	0	0	0	0	0	0	0	0	0	0	0	0	0	0	0	0	0.7402	1.6302	0	0	0	0	0	0	0	0	0	0	0	0
Casd1	CAS1 domain-containing protein 1	Q7TN73	0	0	0	0	0	0	0	0	0	0	0	0	0	0	0	0	0	1.6302	0	0	0	0	0	0	0	0	0	0	0	0
Cd109	CD109 antigen	Q8R422	0	0	0	5.844	5.775	3.924	12.036	15.616	10.318	8.91	7.542	8.35	1.0911	0	0	2.2254	2.9608	0	0	0	5.2605	0	0	0	0	0	0	0	0	0
Cd151	CD151 antigen	O35566	0	0	0	0	0	0	0	0	0	0	0	0	0	0	0	1.4836	1.4804	0	1.6426	0	0	0	0	0	0	0	0	0	0	0
Cd164	Sialomucin core protein 24	Q9R0L9	0	0	0	0	1.155	1.962	0	0	0	0	0	0	0	0	0	0.7418	0	0.8151	0	0.8111	1.169	0	0	0	0	0	2.09	0	0	0
Cd19	B-lymphocyte antigen CD19	P25918	0	0	0	0	0	0	0	0	0	0	0	0	0	0	0	0	0	0	0	0	0	0.829	0	0	0	0	0	0	0	0
Cd200	OX-2 membrane glycoprotein	O54901	0	0	0	0	0	0	0	0	0	0	0	0	0	0	0	0	0.7402	0	0	0	0	0	0	0	0	0	0	0	0	0
Cd24a	Signal transducer CD24	P24807	0	2.196	2.136	3.896	1.155	3.924	8.024	7.808	7.504	3.24	5.028	5.01	2.1822	4.252	3.9952	4.4508	5.1814	5.7057	1.6426	3.2444	8.183	3.316	2.568	4.605	2.706	1.892	4.18	2.865	3.012	4.1
Cd276	CD276 antigen	Q8VE98	4.845	2.196	0	1.948	2.31	0	1.003	0	0	0	0	0	0	0	0	0	0	0	0	0	0	3.316	3.424	1.842	3.608	3.784	0	1.91	3.012	0
Cd320	CD320 antigen	Q9Z1P5	0	0	0	0	0	0	0	0	0.938	0	0	0	0	1.063	0.9988	0	0	0	0.8213	0	0	0	0	0	0	0	0	0	0	0
Cd34	Hematopoietic progenitor cell antigen CD34	Q64314	0	0	0	0.974	0	1.962	2.006	1.952	1.876	0.81	0	0	0	0	0	0	0	0	0	0	0	0	0	0	0	0	0	0	0	0
Cd38	ADP-ribosyl cyclase 1	P56528	0	0	0	0	0	1.962	0	0	0	0	0	0	0	0	0	0	0	0	0	0	0	1.658	1.712	1.842	1.804	2.838	1.045	1.91	2.008	2.05
Cd44	CD44 antigen	P15379	5.814	2.196	2.136	1.948	5.775	4.905	6.018	6.832	7.504	6.48	6.704	7.515	3.2733	5.315	1.9976	5.9344	2.9608	2.4453	4.1065	4.8666	19.873	8.29	6.848	4.605	7.216	4.73	4.18	6.685	2.008	4.1
Cd47	Leukocyte surface antigen CD47	Q61735	11.628	12.078	2.136	1.948	3.465	2.943	8.024	4.88	11.256	4.05	5.866	2.505	5.4555	0	6.9916	4.4508	4.4412	8.151	5.7491	4.8666	19.873	1.658	1.712	5.526	0	0	4.18	0.955	0	4.1
Cd80	Putative uncharacterized protein	Q00609	1.938	2.196	2.136	1.948	2.31	1.962	3.009	1.952	1.876	1.62	1.676	1.67	2.1822	2.126	1.9976	1.4836	1.4804	1.6302	1.6426	1.6222	1.7535	1.658	1.712	1.842	1.804	1.892	2.09	1.91	2.008	2.05
Cd82	CD82 antigen	P40237	0	0	0	1.948	0	1.962	0	0	0.938	0.81	0	0.835	0	0	0	0	0	1.6302	0	0	0	0	0	0	0	0	0	0	0	0
Cd97	CD97 antigen	Q9Z0M6	1.938	0	2.136	0	0	0	0	0	0	0.81	0.838	0	0	0	0	0	0	0	0	0	0	0	0	1.842	2.706	2.838	2.09	1.91	0	0
Cdcp1	CUB domain-containing protein 1	Q5U462	0	0	0	0	0	0	0	0	0	0.81	0	0	0	0	0	0	0	0	0	0	0	0	0	0	0	0	0	0	0	0
Cdh13	Cadherin-13	Q9WTR5	0	0	0	0.974	0	0	2.006	2.928	1.876	2.43	0	1.67	2.1822	2.126	0	1.4836	1.4804	0	1.6426	1.6222	0	0	0	0	0	0	0	0	1.004	0
Cdh2	Cadherin-2	P15116	0	0	0	0	0	0	0	0	0	0	0	0	0	0	1.9976	0	0	0	1.6426	2.4333	0	1.658	0.856	0.921	0	0	1.045	0	0	0
Ceacam1	Carcinoembryonic antigen-related cell adhesion molecule 1	P31809	0	0	0	1.948	0	0.981	2.006	4.88	1.876	2.43	2.514	1.67	2.1822	2.126	1.9976	5.9344	5.9216	2.4453	2.4639	3.2444	3.507	0	0	0	1.804	1.892	0	0	0	0
Celsr1	Cadherin EGF LAG seven-pass G-type receptor 1	O35161	0	0	0	0	0	0	0	0	0	0.81	0	0	0	0	0	0	0	0	0	0	0	0	0	0	0	0	0	0	0	0
Celsr2	Cadherin EGF LAG seven-pass G-type receptor 2	Q9R0M0	0	0	0	0	0	0	0	0	0	0	0	0	0	0	0	0.7418	0	0	0	0	0	0	0	0	0	0	0	0	0	0
Chl1	Neural cell adhesion molecule L1-like protein	P70232	0	0	0	1.948	0	0.981	0	0	0	1.62	1.676	0	0	0	0.9988	0	1.4804	0	0	0.8111	1.169	0	0	0	0	0	0	0	0	0
Cldnd1	Claudin domain-containing protein 1	Q9CQX5	1.938	2.196	4.272	1.948	2.31	0.981	0	0	0	1.62	3.352	2.505	2.1822	2.126	0.9988	0	1.4804	0	0	3.2444	0.5845	0.829	0.856	0	0	0.946	0	3.82	0	0
Clmp	CXADR-like membrane protein	Q8R373	0	0	1.068	1.948	0	1.962	0	0	0	0	0	0	0	0	0	0	0	0	0	0	0	0	0	0	0	0	0	0	0	0
Clptm1	Cleft lip and palate transmembrane protein 1 homolog	Q8VBZ3	1.938	0	0	0	0	0	0	0	0	0	0	0	0	0	0	1.4836	1.4804	1.6302	1.6426	1.6222	1.169	0	0	0	1.804	1.892	1.045	1.91	1.004	0
Cnnm2	Metal transporter CNNM2	Q3TWN3	0	0	0	0	0	0	0	0	0	0	0	0	0	0	0	0	0	0	0	0	0	0	0	0	0.902	0	1.045	0	0	0
Cntfr	Ciliary neurotrophic factor receptor subunit alpha	O88507	0	0	0	0	0	0	0	0	0	0	0	0	0	0	0	0	0	0	0	0	0	2.487	2.568	0	3.608	3.784	4.18	1.91	2.008	0
Col12a1	Collagen alpha-1(XII) chain	Q60847	1.938	2.196	3.204	0	0	0	0	0	0	0	0	0	0	0	0	0	0	0	0	0	0	0	0	0	0	0	0	0	0	0
Col18a1	Collagen alpha-1(XVIII) chain	P39061	0	0	0	0	0	0	0	0	0	0	0	0	0	0	0	0	0	0	0	0	0	0.829	0.856	0	0	0	0	0	0	0
Col1a1	Collagen alpha-1(I) chain	P11087	1.938	4.392	1.068	0	0	0	0	0	0	0	0	0	0	0	0	0	0	0	0	0	0	0	0	0	0	0	0	0.955	0	0
Col5a1	Collagen alpha-1(V) chain	O88207	0	0	0	0	0	0	0	0	0	0	0.838	0	0	0	0	0	0	0	0	0	0	0	0	0	0	0	0	0	0	0
Col6a2	Collagen alpha-2(VI) chain	Q02788	0	0	0	0	0	0	0	0	0	0	0.838	0	0	0	0	0	0	0	0	0	0	0	0	0	0	0	0	0	0	0
Col6a3	LOW QUALITY PROTEIN: collagen alpha-3(VI) chain	TREMBL:D3YWD1	0	0	0	0	0	0	0	0	0	0	0	0	0	0	0	0	0	0	0	0	0	0	0	0	0	0	0	0.955	0	0
Colec12	Collectin-12	Q8K4Q8	3.876	6.588	4.272	5.844	2.31	0	0	0	0	0	0	0	0	0	0	0	0	0	0	0	0	0	1.712	0	0	0	0	2.865	2.008	0
Cpd	Carboxypeptidase D	O89001	0	0	0	1.948	1.155	1.962	0	0	0	0	0	0.835	0	0	0	0	0	0	0	0	0.5845	0	0	0	0	0	0	0	0	0
Cpm	Carboxypeptidase M	Q80V42	0	0	0	0	0	0	0	0	0	0	0	0	0	0	0	0	0	0	0	0	0	0	0	0	0	0	0	0	1.004	0
Cr1l	Complement regulatory protein Crry	Q64735	0	0	2.136	0	0	0	0	0	0	0	0	0	0	0	0	0	0	0	0	0	0	0	0	0	0	0	0	0	0	0
Crlf1	Cytokine receptor-like factor 1	Q9JM58	0.969	0	0	1.948	1.155	1.962	0	0	0	1.62	1.676	1.67	2.1822	2.126	1.9976	1.4836	1.4804	0.8151	1.6426	1.6222	2.338	1.658	1.712	1.842	1.804	1.892	0	1.91	2.008	0
Csf1	Macrophage colony-stimulating factor 1	P07141	0	0	0	0	0	0	0	0	1.876	0	0	0	2.1822	2.126	0.9988	1.4836	0	0	0	0	0	1.658	1.712	6.447	0.902	1.892	4.18	3.82	2.008	0
Csmd1	CUB and sushi domain-containing protein 1 precursor	Q923L3	0	0	0	0	1.155	0	0	0	0	0	0	0	0	0	0	0	0	0	0	0	0	0	0	0	0	0	0	0	0	0
Cspg4	Chondroitin sulfate proteoglycan 4	Q8VHY0	6.783	3.294	0	3.896	2.31	2.943	4.012	2.928	5.628	6.48	4.19	6.68	2.1822	2.126	1.9976	0	0	1.6302	0	0	1.169	0	0.856	1.842	0.902	3.784	0	3.82	2.008	6.15
Ctns	Cystinosin	P57757	3.876	0	0	0	0	0	1.003	1.952	0	0	0	0	0	0	0	1.4836	1.4804	1.6302	3.2852	1.6222	3.507	2.487	1.712	0	3.608	1.892	0	0	0	0
Ctsd	Cathepsin D	P18242	0	0	0	0	0	0	0	1.952	0	0	0	0	0	0	0	2.9672	0.7402	0	0.8213	0	0	0	0	0	0	0	0	0	0	0
Ctse	Envelope polyprotein	P10404	1.938	2.196	2.136	5.844	4.62	1.962	0	0	0	4.86	4.19	5.845	4.3644	7.441	10.9868	5.1926	5.1814	4.0755	1.6426	8.111	23.9645	0	0	0	0	0	0	0.955	0	0
Ctsl1	Cathepsin L1	P06797	0	0	0	0	0	0	0	0	0	0	0	0	0	0	0	0	0.7402	0	0	0	0	0	0	0	0	0	0	0	0	0
Cxadr	Coxsackievirus and adenovirus receptor homolog	P97792	0	0	0	0.974	0	0	2.006	0	0	0	0	0	0	0	0	0	0.7402	0	0	0	2.338	0	0	0	0	0	0	0	0	0
Cxcr7	C-X-C chemokine receptor type 7	P56485	0	0	1.068	0	0	1.962	0	0	0	0.81	1.676	0	0	0	0	0	0	0	0	0	1.169	0	0	0	0	0	0	0	0	0
Dag1	Dystroglycan	Q62165	0	0	0	0	0	0	0	0	0	0	0	0	0	0	0	0	0	0	0	0	0	0.829	0	0	0	0	0	0.955	0	0
Dsc2	Desmocollin-2	P55292	0	0	0	0	0	0	0	0	0	0	0	0	0	0	0.9988	0	0	0	0	0	0	0	0	0	0	0	0	0	0	0
Dsg2	Desmoglein-2	O55111	0	0	0	0	0	0	0	0	0	0	0	0.835	0	1.063	5.9928	0	0	0.8151	0	0	0	1.658	1.712	5.526	0.902	0	1.045	1.91	2.008	4.1
Ece1	Endothelin-converting enzyme 1	Q4PZA2	1.938	0	0	0	0	0	1.003	0.976	0	1.62	0	0.835	0	0	0	1.4836	1.4804	0	0	0	0	0	1.712	0	0.902	0	0	0	0	0
Egfr	Epidermal growth factor receptor	Q01279	0	0	2.136	1.948	1.155	1.962	0	0	0.938	0	0	0	0	0	0	0	0	0.8151	0	0	1.169	0	0	0	0	0	0	0	0	0
Emb	Embigin	P21995	0.969	0	2.136	11.688	10.395	13.734	17.051	18.544	17.822	10.53	11.732	10.855	14.1843	11.693	16.9796	14.836	14.804	14.6718	14.7834	17.0331	15.7815	25.699	23.968	28.551	23.452	25.542	24.035	21.01	20.08	26.65
Emc1	Uncharacterized protein KIAA0090	Q8C7X2	0	0	0	0	0	2.943	1.003	0.976	1.876	1.62	0.838	1.67	0	1.063	0	0	0	1.6302	0	0	1.169	0	0	0	0	0	0	0	0	0
Emilin1	EMILIN-1	Q99K41	14.535	10.98	6.408	5.844	1.155	1.962	0	0	0	0	0	0	0	0	0	0	0	0	0	0	0	0	0	0	0	0	0	0.955	0	0
Emp1	Epithelial membrane protein 1	P47801	3.876	4.392	2.136	3.896	4.62	2.943	4.012	7.808	3.752	3.24	3.352	5.01	2.1822	2.126	1.9976	5.9344	8.8824	8.9661	8.213	8.111	11.1055	3.316	2.568	1.842	3.608	3.784	0	1.91	2.008	3.075
Emp2	Epithelial membrane protein 2	O88662	0	0	0	0	0	0	0	0	0	0	0	0	0	0	0	0	0.7402	0.8151	0	0	0	0	0	0	0	0	0	0	0	0
Emr1	EGF-like module-containing mucin-like hormone receptor-like 1	Q61549	0	0	1.068	0	0	0	0	0	0	0	0	0	0	0	0	0	0	0	0	0	0	0	0	0	0	0	0	0	0	0
Eng	endoglin isoform 1	Q63961	0	0	0	0	0	0	0	1.952	1.876	0	0	0.835	0	1.063	0.9988	0	0	0	0.8213	0	1.169	0	0	0	0	0	2.09	0	0	0
Enpp1	Ectonucleotide pyrophosphatase/phosphodiesterase family member 1	P06802	0.969	2.196	2.136	0.974	0	0	0	0	0	0	0	0.835	0	0	0	0	0	0	0	0	0	1.658	1.712	0	0	0	0	1.91	2.008	1.025
Enpp3	Ectonucleotide pyrophosphatase/phosphodiesterase family member 3	Q6DYE8	0	0	0	0	0	0	0	0	0	0	0	0	0	0	0	0	0	0	0	0	0	0	0.856	0	5.412	1.892	0	0	0	0
Enpp4	Ectonucleotide pyrophosphatase/phosphodiesterase family member 4	Q8BTJ4	0	0	0	0	0	0	0	0	0	0	0	0	0	0	0	0.7418	2.9608	0	1.6426	0	0	0	0	0	0	0	0	0	0	0
Epha1	Ephrin type-A receptor 1	Q60750	0	0	0	0	0	0	0	0	0	0	0	0	0	0	0	0	0	0	0	0	0	1.658	0	0	0	0	0	0.955	2.008	2.05
Epha2	Ephrin type-A receptor 2	Q03145	0	0	0	1.948	2.31	1.962	2.006	1.952	1.876	1.62	1.676	3.34	0	2.126	1.9976	0	1.4804	1.6302	0	0	1.169	3.316	3.424	6.447	3.608	1.892	4.18	2.865	4.016	5.125
Ephb2	Ephrin type-B receptor 2	P54763	0.969	3.294	1.068	3.896	2.31	2.943	0	0	0	1.62	1.676	1.67	0	1.063	0	1.4836	2.2206	1.6302	2.4639	1.6222	0	0.829	0.856	0.921	1.804	1.892	1.045	0.955	2.008	2.05
Ephb4	ephrin type-B receptor 4	P54761	0	0	0	0	0	0	2.006	1.952	0	0	0.838	3.34	0	2.126	0	3.709	4.4412	1.6302	2.4639	0	0	0	0	0	0	3.784	1.045	3.82	3.012	3.075
Erbb3	Receptor tyrosine-protein kinase erbB-3	Q61526	0	0	0	0	0	0	0	0	0	1.62	1.676	0.835	0	0	0	0	0	0	0	0	0	0	0.856	0	0	0	0	0	0	0
Ero1l	ERO1-like protein alpha	Q8R180	0	0	0	0	0	0	0	0	0	0	0	0	0	0	0	0.7418	0.7402	0	1.6426	0	0	0	0	0	0	0	0	0	0	0
Evc2	Limbin	Q8K1G2	0	0	0	0	0	0.981	0	0	0	0	0	0	0	0	0.9988	0	0	0	0	0	0	0	0	0	0	0	0	0	0	0
Extl3	Exostosin-like 3	Q9WVL6	0	0	0	0	0	0	0	0	0	0	0	0	0	0	0	1.4836	0.7402	0	0	0	0	0	0.856	0	0	0.946	0	0.955	2.008	0
F11r	Junctional adhesion molecule A	O88792	0	0	0	1.948	0	0	0	0	0	1.62	1.676	1.67	1.0911	2.126	0	0	0.7402	0	0	0	0	1.658	2.568	0	0	0	1.045	0	0	0
F2r	Proteinase-activated receptor 1	P30558	0.969	0	0	0	0	0	0	0	0	0	0	0	0	0	0	0	0	0	0	0	0	0	0	0	0	0	0	0	0	0
F3	Tissue factor	P20352	1.938	0	0	0	0	0	0	0	0.938	0	0	0	2.1822	1.063	1.9976	1.4836	0.7402	0	0	0.8111	0	3.316	3.424	0.921	5.412	4.73	1.045	4.775	4.016	1.025
F5	Coagulation factor V	O88783	0	0	0	0.974	0	0	0	0	0	1.62	0.838	1.67	2.1822	0	0	0	0.7402	0	0	0	1.169	0	0.856	0	0	0	0	0	0	0
Fam171a1	Family with sequence similarity 171: member A1	TREMBL:A2ATK9	1.938	0	2.136	2.922	2.31	0	0	0	0	1.62	1.676	0	1.0911	2.126	0	0	0	0	0	0	0	0	0	0	0	0	0	0	0	0
Fam189b	Fam189b Protein FAM189B	Q5HZJ5	0	0	0	0	0	0.981	1.003	0	0	0	0	0	0	0	0.9988	0	0	0	0	0	1.169	0	0	0	0.902	0	0	0	0	0
Fam38a	Fam38a Protein PIEZO1	E2JF22	0.969	0	0	0	0	0	0	0	0	0	0	0	0	0	0	1.4836	1.4804	0	1.6426	0.8111	0	0	0	0	1.804	0	0	0	0	0
Fap	Seprase	P97321	1.938	2.196	0	0	0	0	0	0	0	0	0	0	0	0	0	0	0	0	0	0	0	0	0	0	0	0	0	0	0	0
Fat1	FAT tumor suppressor homolog 1	TREMBL:F2Z4A3	3.876	1.098	1.068	0.974	2.31	0.981	2.006	1.952	0	1.62	1.676	3.34	1.0911	0	0	0.7418	0.7402	0	0	1.6222	0.5845	4.145	5.136	1.842	3.608	2.838	0	2.865	5.02	1.025
Fbln2	Fibulin-2	P37889	3.876	4.392	4.272	0	0	0	0	0	0	1.62	1.676	0.835	0	0	0	0	0	0	0	0	0	0	0	0	0	0	0	0	0	0
Fbn1	Fibrillin-1	Q61554	3.876	2.196	2.136	0	0	0	2.006	1.952	0	1.62	1.676	1.67	2.1822	0	0	1.4836	1.4804	0	0.8213	0.8111	0	0.829	0	0	0	0	0	1.91	2.008	0
Fbn1	fibrillin-1	TREMBL:A2AQ53	9.69	14.274	11.748	1.948	1.155	0	0	3.904	0	2.43	3.352	1.67	0	1.063	1.9976	1.4836	1.4804	2.4453	0	0	0	0.829	0	2.763	0	0	0	0	0	1.025
Fbn2	Fibrillin-2	Q61555	2.907	4.392	2.136	0	0	0	0	0	0	0	0	0	0	0	0	0	0	0	0	0	0	0	0	0	0	0	0	0	0	0
Fcgr3	low affinity immunoglobulin gamma Fc region receptor II-b isoform 1	P08508, P08101	1.938	2.196	4.272	1.948	0	1.962	0	0	0	0	0	0	0	0	0	0	0	0	0	0	0	0	0	0	0	0	0	0	0	1.025
Fgfr1	Basic fibroblast growth factor receptor 1	P16092	1.938	2.196	0	0	2.31	1.962	0	0	0	0	1.676	3.34	4.3644	0	1.9976	0	0	0	0	0.8111	11.69	0	0	0	0	0	0	0	0	0
Fgfrl1	Fibroblast growth factor receptor-like 1	Q91V87	0	0	0	0	0	0.981	0	0	0	0	0	0	0	0	0	0	0	0	0	0	0	0	0	0	0	0	0	0	0	0
Fkbp10	Peptidyl-prolyl cis-trans isomerase FKBP10	TREMBL:A2A4H9	0	0	0	0	0	0	0	0	0	0	0	0	0	0	0	0	0	0	0	0	0	0.829	0	0	0	0	0	0	0	0
Fkbp10	Peptidyl-prolyl cis-trans isomerase FKBP10	Q61576	3.876	4.392	14.952	1.948	4.62	4.905	0	4.88	5.628	3.24	4.19	5.01	2.1822	1.063	3.9952	3.709	2.9608	5.7057	0	0	1.7535	0	0	4.605	1.804	2.838	5.225	1.91	0	5.125
Fkbp9	FK506-binding protein 9	Q9Z247	2.907	0	0	0	0	0	0	0	0	0	0	0	0	0	0	0	0	0	0	0	0	0	0	0	0.902	0.946	0	0	0	0
Fkrp	Fukutin-related protein	Q8CG64	0	0	0	0	0	0	0	0	0	0	0	0	0	0	0	0.7418	0	0	0	0	0	0	0	0	0	0	0	0	0	0
Fn1	Fibronectin	P11276	16.473	17.568	22.428	5.844	5.775	7.848	6.018	8.784	10.318	3.24	6.704	6.68	4.3644	6.378	5.9928	2.9672	4.4412	5.7057	3.2852	3.2444	3.507	9.119	6.848	9.21	4.51	5.676	4.18	7.64	4.016	10.25
Frem2	FRAS1-related extracellular matrix protein 2	Q6NVD0	0	0	0	0	0	0	0	0	0	0	0.838	0	0	0	0	4.4508	2.9608	4.0755	4.1065	4.8666	1.7535	0.829	0	0.921	0	0	0	0	0	0
Frrs1	Ferric-chelate reductase 1	Q8K385	0	0	0	0	0	0	0	0.976	1.876	0	0	0	0	0	1.9976	0	0	0	0	0	0	0	0	0.921	0	0	0	0	0	0
Fstl1	Follistatin-related protein 1	Q62356	1.938	2.196	1.068	0.974	2.31	1.962	1.003	0	0.938	1.62	1.676	1.67	0	0	0	1.4836	1.4804	1.6302	1.6426	1.6222	0	0	0	0	0	0	0	0	0	0
Gaa	Lysosomal alpha-glucosidase	P70699	0	0	0	0	0	0	0	0	0	0	0	0	0	0	0	0	0.7402	0.8151	0	0	0	0	0	0	0	0	0	0	0	0
Gba	Glucosylceramidase	P17439	0	0	0	0	0	1.962	0	0	0	1.62	1.676	2.505	0	0	0	2.2254	2.2206	0.8151	3.2852	1.6222	1.169	0	0	0	0	0	0	0	0	0
Gfra1	Glial cell line derived neurotrophic factor family receptor alpha 1: isoform CRA_a	P97785	0	0	0	0	0	0	0	0	0	0	0	0	0	0	0	0	0	0	0	0	0	0	0.856	0	0	0	0	0	0	0
Ggta1	N-acetyllactosaminide alpha-1:3-galactosyltransferase	P23336	0	0	0	0	0	0	0	0	0	0	0.838	0	0	0	0	0	0	0	0	0	0	0	0	0	0	0	0	0	0	0
Glg1	Golgi apparatus protein 1	Q61543	1.938	2.196	4.272	2.922	1.155	2.943	2.006	1.952	1.876	4.05	2.514	4.175	0	0	0.9988	1.4836	1.4804	1.6302	1.6426	0.8111	2.338	1.658	1.712	0.921	1.804	0	1.045	1.91	2.008	2.05
Glt25d1	Glycosyltransferase 25 family member 1	Q8K297	0	0	0	0	0	0	0	0	0	0	0.838	0	0	0	0	1.4836	0.7402	0	0.8213	0	0	0	0	0	0	0	0	0	0	0
Glt8d1	Isoform 1 of Glycosyltransferase 8 domain-containing protein 1	Q6NSU3	0	0	1.068	0	0	0	0	0	0	0	0	0	0	0	0	0.7418	0	0	0	0	0	0	0	0	0	0	0	0	0	0
Gm15114	Novel protein similar to ovary testis transcribed	TREMBL:B1B0X6	0	0	0	0	0	0	0	0	0	0	0	0	0	0	0	0	0	0	0	0	0	0	0	0	0	0	0	0	1.004	0
Gnptab	N-acetylglucosamine-1-phosphotransferase subunits alpha/beta	Q69ZN6	0	0	0	0.974	0	0	0	0	0.938	0	0	0	0	0	0	0.7418	1.4804	0	1.6426	1.6222	0	0.829	0.856	0	0	0	0	0	0	0
Golm1	Golgi membrane protein 1	Q91XA2	0	0	0	1.948	2.31	1.962	0	0	0	1.62	1.676	2.505	0	2.126	1.9976	1.4836	1.4804	1.6302	1.6426	1.6222	0	1.658	1.712	0	1.804	1.892	2.09	1.91	2.008	2.05
Gpc3	Glypican-3	Q8CFZ4	0	0	0	0	0	0	0	0	0	0	0	0	0	0	0	1.4836	1.4804	0	0.8213	1.6222	0	1.658	1.712	0	0	0	0	1.91	0	0
Gpm6b	Neuronal membrane glycoprotein M6-b	P35803	0.969	0	0	0	0	0	0	0.976	0.938	2.43	2.514	0.835	3.2733	0	0	2.2254	3.701	3.2604	1.6426	3.2444	1.7535	0.829	0	0	0	0	0	0	0	0
Gpr124	Probable G-protein coupled receptor 124	Q91ZV8	0.969	3.294	0	1.948	1.155	0	0	0	0	0	0	0	0	0	0	0	0	0	0	0	0	0	0	0	0	0	0	0	0	0
Gpr172b	Riboflavin transporter 1	Q9D8F3	0	0	0	0	0	0	0	0	0	0	0.838	0	0	0	0	0	0	0	0	0	0	0	0	0	0	0	0	0	0	0
Gpr39	G-protein coupled receptor 39	Q5U431	0	0	0	0	0	0	0	0	0	0	0	0	0	0	0	0	0	0	0	0	0	1.658	1.712	0	0	0	0	0	0	0
H2afz	Histone H2A.Z	P0C0S6	0	0	0	0	0	0	0	0	0	0	0	0	0	0	0	0	0	0	0	0	1.7535	0	0	0	0	0	0	0	0	0
H2-D1	H2-D1 MHC class I-alpha	TREMBL:Q31149	0	0	0	0.974	0	0.981	0	0.976	0	0	0	0	0	0	0	0	0	0	0	0	0	1.658	0.856	0.921	0	0	0	1.91	0	2.05
H2-D1	H2-D1 mRNA	TREMBL:Q61891	0.969	0	1.068	1.948	1.155	1.962	4.012	1.952	3.752	0.81	0.838	0.835	2.1822	0	0	0	0	1.6302	0	0	0	0.829	1.712	1.842	0.902	0	0	1.91	4.016	0
H2-K1	H-2 class I histocompatibility antigen	P01901, P14428	0	1.098	1.068	0	0	0	0	0.976	0	0.81	0.838	0.835	0	2.126	2.9964	0	0	0	0	0	0	0.829	0.856	0.921	0	0	1.045	0	0	0
H60a	Histocompatibility antigen 60a	TREMBL:O77968	0	0	0	0.974	2.31	0	0	0	0	1.62	0.838	1.67	0	2.126	0	0	0	0	0	0	0	0	0	0	0	0	0	0	0	0
Hgsnat	Heparan-alpha-glucosaminide N-acetyltransferase	Q3UDW8	0	0	0	0	0	0	0	0	0	0	0	0	0	0	0	0	0	0	0	0	1.169	0	0	0	0	0	0	0	0	0
Hs2st1	Heparan sulfate 2-O-sulfotransferase 1	Q8R3H7	0	0	0	0	0	1.962	0	0	0	0.81	0.838	1.67	1.0911	2.126	3.9952	1.4836	2.9608	0	1.6426	2.4333	0.5845	2.487	0	0	0	0	0	0	1.004	0
Hsp90b1	Endoplasmin	P08113	1.938	0	0	0	0	0	0	0	0	0	0	0	0	0	0	1.4836	1.4804	0	0.8213	0	0	0	0	0	0	0	0	0	0	0
Hspg2	Basement membrane-specific heparan sulfate proteoglycan core protein	Q05793	9.69	4.392	5.34	5.844	5.775	3.924	0	2.928	1.876	6.48	3.352	5.845	2.1822	2.126	1.9976	1.4836	2.2206	1.6302	2.4639	1.6222	4.0915	3.316	3.424	0	0	0.946	0	2.865	3.012	2.05
Hyou1	Hypoxia up-regulated protein 1	Q9JKR6	2.907	5.49	2.136	6.818	4.62	5.886	2.006	4.88	1.876	4.86	6.704	4.175	3.2733	4.252	8.9892	5.9344	6.6618	4.8906	7.3917	6.4888	5.2605	5.803	3.424	4.605	5.412	3.784	5.225	3.82	6.024	4.1
Icam1	Intercellular adhesion molecule 1	P13597	3.876	3.294	2.136	1.948	0	0.981	2.006	1.952	1.876	1.62	1.676	3.34	0	0	0	1.4836	0	1.6302	0	0	0	3.316	3.424	2.763	15.334	17.028	3.135	6.685	3.012	3.075
Idh1	Isocitrate dehydrogenase [NADP] cytoplasmic	O88844	0	0	0	0	0	0	1.003	0	0	0	0	0	0	0	0	0	0	0	0	0	0	0	0	0	0	0	0	0	0	0
Igdcc4	Immunoglobulin superfamily DCC subclass member 4	Q9EQS9	0	0	0	0	0	0	0	0	0	0	0	0	0	0	0	0	0	0	0	0	0.5845	0	0	0	0	0	0	0	0	0
Igf1r	Insulin-like growth factor 1 receptor	Q60751	1.938	0	0	0	0	0	5.015	0	0	0	0	0	0	0	0.9988	8.9016	7.402	0	7.3917	5.6777	1.7535	0.829	0.856	0	5.412	3.784	0	0	0	0
Igf2r	Cation-independent mannose-6-phosphate receptor	Q07113	1.938	2.196	2.136	2.922	2.31	0.981	0	0.976	0	1.62	0.838	0.835	0	0	0	1.4836	0.7402	0	2.4639	3.2444	1.169	3.316	3.424	0.921	1.804	1.892	2.09	1.91	4.016	0
Igsf8	Immunoglobulin superfamily member 8	Q8R366	0	0	0	0.974	0	0	0	0	0	0	0	0	0	0	0	1.4836	2.2206	0.8151	3.2852	1.6222	0.5845	0	0	0	0.902	0	0	0	0	0
Il1rap	Interleukin-1 receptor accessory protein	Q61730	0	0	0	0	0	0	0	0	0	0	0	0	0	0	0	0	0	0	0	0	0.5845	0	0	0	0	0	0	0	0	0
Il6st	Interleukin-6 receptor subunit beta	Q00560	0	0	1.068	0.974	0	1.962	0	0.976	0	0	0	0	0	0	0	0	0	0	0	0	0.5845	0	0	0	0	0	0	0	0	0
Impad1	Inositol monophosphatase 3	Q80V26	0	0	0	0	0	0	0	0	0	0	0	0	0	0	0	2.2254	2.2206	0.8151	2.4639	2.4333	1.7535	0	0	0	0	0	0	0	0	0
Insr	Insulin receptor	P15208	0	0	0	1.948	1.155	3.924	0	0	0	0.81	1.676	0	2.1822	0	1.9976	1.4836	0.7402	4.8906	1.6426	1.6222	6.4295	1.658	0.856	4.605	1.804	1.892	4.18	1.91	2.008	5.125
Itfg3	Protein ITFG3	Q8C0Z1	1.938	0	0	0	0	0	3.009	2.928	0	2.43	1.676	0	2.1822	0	0	2.2254	2.2206	1.6302	2.4639	3.2444	0	0	0	0	1.804	0.946	0	0	0	0
Itga1	Integrin alpha-1	Q3V3R4	2.907	2.196	2.136	0	0	0	0	0.976	0	0	0	0	0	0	0	0	0	0	0	0	0	1.658	3.424	0	0	0.946	0	2.865	2.008	0
Itga11	Integrin alpha-11	P61622	7.752	5.49	1.068	0	0	0	0	0	0	0	0	0	0	0	0	0	0	0	0	0	0	0	0	0	0	0	0	0	0	0
Itga3	Integrin alpha-3	Q62470	0	0	0	1.948	1.155	1.962	2.006	1.952	1.876	1.62	1.676	3.34	0	2.126	1.9976	0	0	0	0	0	0	3.316	1.712	2.763	3.608	3.784	4.18	1.91	2.008	2.05
Itga4	Integrin alpha-4	Q00651	1.938	1.098	0	0	0	0	0	0	0	0	0	0	0	0	0	0	0	0	0	0	0	0	0	0	0	0	0	0	0	0
Itga5	Integrin alpha-5	P11688	0.969	2.196	0	0	0	0	0	0	0	0.81	0	0	1.0911	0	0	0.7418	1.4804	0.8151	0	0	1.169	5.803	6.848	0	7.216	4.73	2.09	12.415	12.048	1.025
Itga6	Integrin alpha-6	Q61739	0	0	0	0	0	1.962	2.006	1.952	1.876	1.62	1.676	1.67	1.0911	3.189	0	0	0	0	0	1.6222	1.169	1.658	0	0	1.804	1.892	4.18	1.91	0	0
Itgav	Integrin alpha-V	TREMBL:A2AKI5	0	0	0	0	0	0	0	0	0	1.62	1.676	1.67	1.0911	2.126	1.9976	0	0	0	0	0	1.7535	1.658	1.712	0.921	0.902	1.892	2.09	1.91	0	1.025
Itgav	Integrin alpha-V	P43406	13.566	12.078	13.884	8.766	10.395	13.734	4.012	4.88	3.752	9.72	10.894	9.185	14.1843	10.63	2.9964	4.4508	3.701	1.6302	2.4639	3.2444	14.6125	8.29	8.56	2.763	3.608	4.73	3.135	4.775	3.012	2.05
Itgb1	Integrin beta-1	P09055	7.752	7.686	9.612	5.844	6.93	6.867	6.018	4.88	3.752	7.29	5.028	4.175	6.5466	6.378	9.988	3.709	5.9216	2.4453	1.6426	1.6222	1.169	5.803	5.992	10.131	7.216	4.73	8.36	8.595	10.04	10.25
Itgb4	Integrin beta-4	A2A863	0	0	0	0	0	0	1.003	0	0.938	2.43	0.838	0.835	0	0	0	0	0	0	0	0	0	0	0	0	0	0	0	0	0	0
Itgb5	Integrin beta-5	O70309	0	0	0	0	0	0.981	0	0	0	0	0	0	0	0	0	0	0	0	0	0	0	0	0.856	0	0	0	0	0	0	0
Itgb7	Integrin beta-7	P26011	0	0	0	0	0	0	0	0	0	0	0	0	0	0	0	0	0	0	0	0	0	0	0	0	0	0	0	0	1.004	0
Itpr1	Inositol 1:4:5-trisphosphate receptor type 1	P11881	0	0	0	0	0	0	0	0	0	0	0	0	0	0	0	0	0	0	0	0	1.169	0	0	0	0	0	0	0	0	0
Jag1	Protein jagged-1	Q9QXX0	0	0	0	0	0	0	0	0	0	0	0	0	0	0	0	0	0	2.4453	0	0	0	0	1.712	0	0	0	0	0	2.008	0
Kcnb1	Potassium voltage-gated channel subfamily B member 1	Q03717	0	0	0	0	0	0	0	0	0	0	0	0	0	0	0	0	0	0	0	0	0	0	0	0.921	0	0	0	0	0	0
Kdelc1	KDEL motif-containing protein 1	Q9JHP7	0	0	0	0	0	0	0	0	0	0	0	0	0	0	0	0	0	0	0	0	1.169	0	0	0	0	0	0	0	0	0
Kiaa1549	UPF0606 protein KIAA1549	Q68FD9	0	0	0	0	0	0	0	0	0	0	0	0	0	0	0	0.7418	0	0	0	0	0	0	0	0	0	0	0	0	0	0
Kirrel	Kin of IRRE-like protein 1	Q80W68	0	0	0	1.948	0	0	0	0	0	0	1.676	0.835	0	1.063	0	2.2254	0	0	2.4639	1.6222	1.169	0	0	0	0	0	0	0	0	0
Krt77	Keratin: type II cytoskeletal 1b	Q6IFZ6	0.969	0	0	0	0	0	1.003	1.952	0	0	0	0	0	0	0	0	0	0	0	0	0.5845	0	0	0	0	0	0	0	0	0
L1cam	Neural cell adhesion molecule L1	P11627	0	0	0	0	0	0	0	0	0	0	0	0	0	0	0	0	0	0	0	0	0	0.829	2.568	0	0	0	0	0	1.004	1.025
Lama1	Laminin subunit alpha-1	P19137	0	0	0	0	0	0	1.003	0	1.876	4.86	8.38	6.68	4.3644	10.63	13.9832	5.9344	5.1814	6.5208	8.213	5.6777	5.845	1.658	1.712	1.842	0	0	0	0	0	0
Lama4	Laminin subunit alpha-4	P97927	0	0	0	0.974	0	0	0	0	0.938	1.62	1.676	0.835	0	0	0	0	0.7402	0	0	0	0	0	0	0	0	0	0	0	0	0
Lama5	Laminin subunit alpha-5	Q61001	0	0	0	5.844	5.775	6.867	6.018	4.88	5.628	9.72	7.542	7.515	10.911	10.63	4.994	6.6762	8.8824	9.7812	9.8556	9.7332	6.4295	9.948	10.272	9.21	6.314	4.73	2.09	11.46	12.048	6.15
Lamb1	Laminin subunit beta-1	P02469	0	0	0	0.974	2.31	0	2.006	2.928	0	6.48	6.704	1.67	2.1822	3.189	6.9916	5.9344	5.9216	5.7057	4.1065	5.6777	3.507	3.316	5.136	3.684	0	0	0	1.91	2.008	5.125
Lamc1	Laminin subunit gamma-1	P02468	0	0	0	4.87	4.62	3.924	4.012	5.856	7.504	8.91	5.866	6.68	8.7288	6.378	8.9892	6.6762	8.1422	5.7057	8.213	8.111	8.183	7.461	9.416	6.447	4.51	7.568	5.225	5.73	7.028	4.1
Lamp1	Lysosome-associated membrane glycoprotein 1	P11438	3.876	3.294	2.136	2.922	2.31	0	6.018	5.856	5.628	4.86	4.19	2.505	2.1822	1.063	0	13.3524	15.5442	11.4114	16.426	12.1665	5.845	5.803	6.848	0.921	9.02	7.568	2.09	9.55	6.024	2.05
Lamp2	Lysosome-associated membrane glycoprotein 2	P17047	1.938	0	0	0	0	0	2.006	1.952	1.876	0	0.838	0	0	0	0	5.1926	3.701	0.8151	4.9278	1.6222	4.0915	0	0	0	0	0	0	0	0	0
Ldlr	Low-density lipoprotein receptor	P35951	0	0	0	0	0	0	0	0	0	0	0	0	0	0	0	0	0	0	0	0	0.5845	0	0	0	0	0	0	0	0	0
Lgals3bp	Galectin-3-binding protein	Q07797	1.938	2.196	2.136	0	0	0	0	0	0	0.81	0.838	0	0	0	0	0	0	0	0	0	0	0	0.856	0	0	0	0	0	1.004	0
Lman2	Vesicular integral-membrane protein VIP36	Q9DBH5	0	0	0	0	0	1.962	0	0	0	0	0	0	0	0	0	0	0	0	0	0	0	1.658	1.712	1.842	1.804	0.946	0	1.91	2.008	2.05
Lmbrd1	Probable lysosomal cobalamin transporter	Q8K0B2	0	0	2.136	0	0	1.962	0	0	0	0.81	0.838	2.505	0	0	0.9988	0	0	1.6302	0.8213	0.8111	0	1.658	1.712	1.842	0	0	0	0	0	2.05
Lnpep	Leucyl-cystinyl aminopeptidase	Q8C129	1.938	2.196	2.136	3.896	5.775	2.943	0	2.928	2.814	3.24	3.352	2.505	3.2733	2.126	1.9976	2.9672	2.2206	2.4453	1.6426	4.8666	2.9225	1.658	2.568	1.842	1.804	1.892	2.09	1.91	2.008	2.05
Lpar4	Lysophosphatidic acid receptor 4	Q8BLG2	1.938	2.196	2.136	0	0	0	0	0	0	0	0	0	0	0	0	0	0	0	0	0	0	1.658	1.712	1.842	1.804	0.946	1.045	1.91	2.008	1.025
Lpar6	Lysophosphatidic acid receptor 6	Q8BMC0	0	0	0	0	0	0	0	0	0	0	0	0	0	0	0	0	0	0	0	0	1.169	0	0	0	0	0	0	0	0	0
Lphn2	Latrophilin-2 (Fragment)	Q8JZZ7	0	0	0	0	0	0	0	0	0	0	0	0	0	0	0	0	0	0	0	0	0	1.658	0	0	0	0	0	0.955	0	0
Lrp1	Prolow-density lipoprotein receptor-related protein 1	Q91ZX7	6.783	10.98	13.884	18.506	19.635	17.658	7.021	6.832	5.628	9.72	10.056	11.69	0	0	0.9988	2.2254	2.2206	2.4453	2.4639	2.4333	2.9225	7.461	7.704	8.289	4.51	0	0	8.595	6.024	6.15
Lrpap1	Alpha-2-macroglobulin receptor-associated protein	P55302	0.969	0	0	0	0	0	0	0	0	0	0	0	0	0	0	0.7418	0.7402	0	1.6426	0.8111	0	0	0	0	0.902	0.946	0	0	0	0
Lrrc8b	Leucine-rich repeat-containing protein 8B	Q5DU41	0	0	0	0	0	0	0	0	0	0.81	1.676	0	0	0	0	0	0	0	0	0	0	0	0	0	0	0	0	0	0	0
Lrrn4	Neuronal leucine rich repeat-4	P59383	0	0	0	0	0	0	0	0	0	0	0	0	0	0	0	0	0	0	0	0	0	1.658	1.712	1.842	0	0	0	0	0	0
Ltbp1	Latent-transforming growth factor beta-binding protein: isoform 1L	Q8CG19	1.938	1.098	1.068	0	0	0	0	0	0	0.81	0	0	0	0	0	0	0	0	0	0	0	0	0	0	0	0	0	0	0	0
Ltbp2	Latent-transforming growth factor beta-binding protein 2	O08999	0	0	2.136	0	0	0	0	0	0	0	0	0	0	0	0	0	0	0	0	0	0	0	0	0	0	0	0	0	0	0
Ly6g6c	Lymphocyte antigen 6 complex locus protein G6c	Q9Z1Q4	0	0	0	0	0	0	1.003	0	1.876	2.43	1.676	2.505	1.0911	3.189	13.9832	1.4836	2.2206	1.6302	0	0	0	0	0	0	0	0	0	0	0	0
Ly75	Lymphocyte antigen 75	Q60767	0	0	0	0.974	2.31	1.962	0	1.952	0	1.62	1.676	0	2.1822	2.126	1.9976	1.4836	1.4804	1.6302	1.6426	1.6222	4.676	1.658	1.712	2.763	1.804	0	2.09	1.91	2.008	2.05
M6pr	Cation-dependent mannose-6-phosphate receptor	P24668	0	0	0	1.948	0	1.962	0	0	0	1.62	0	0	0	0	0	0	2.2206	2.4453	0	0	0	0	0	0	2.706	3.784	4.18	2.865	0	3.075
Mad1l1	Mitotic spindle assembly checkpoint protein MAD1	Q9WTX8	0	0	0	0	0	0	0	0	0	0	0	0	0	0	0	0	0	0	0	0	0	0	0	0.921	0	0	0	0	0	0
Man1a2	Mannosyl-oligosaccharide 1:2-alpha-mannosidase IB	P39098	0	0	0	0	0	0	0	0	0	0	0.838	0.835	0	0	0	0	0.7402	0	0.8213	1.6222	0	0	0	0	0	0	0	0	0	0
Man2a1	Alpha-mannosidase 2	P27046	1.938	2.196	1.068	0	0	0	0	0	0	0	1.676	0	0	0	0	0	0	0	0	0	0	0	0	0	0	0.946	0	0.955	1.004	0
Man2a2	mannosidase 2: alpha 2	TREMBL:Q197W7	0	0	0	0	0	0	0	0	0	0	0	0.835	0	0	0	0	0	0	0	0	0	0	0	0	0	0	0	0	0	0
Maoa	Amine oxidase [flavin-containing] A	Q64133	0	0	0	0	0	0	0	0	0	0	0	0	0	0	0	0.7418	0	0	0	0	0	0	0	0	0	0	0	0	0	0
Mcam	Cell surface glycoprotein MUC18	Q8R2Y2	0	0	0	0	0	0	0	0	0	0	0	0	0	0	0	0	0	0	0	0	0	0	0	0	0.902	1.892	0	0	0	0
Mcoln1	Mucolipin-1	Q99J21	0	0	0	0	0	0	1.003	0	0	0.81	1.676	0	0	0	0	0	0	0	0	0	0	0.829	0	0	0	0	0	0	0	0
Mela	Envelope protein	TREMBL:P70356	0	2.196	0	0	0	0	0	0	0	0	0	0	0	0	0	1.4836	0	0	0	0	0	0	0	0	0	0	0	0	0	0
Met	Hepatocyte growth factor receptor	P16056	0	0	0	0	0	0.981	0	0	0	0	0	0	0	0	0	0	0	0	0	0	0	0	0	0	0	0	0	0	0	0
Mfap3l	Isoform 1 of Microfibrillar-associated protein 3-like	Q9D3X9	1.938	0	0	0	0	0	0	0	0	0	0	0	0	0	0	0	0	0	0	0	0	0	0	0	0	0	0	0	0	0
Mfap4	Microfibril-associated glycoprotein 4	Q9D1H9	1.938	1.098	2.136	0	0	0	0	0	0	0	0	0	0	0	0	0	0	0	0	0	0	0	0	0	0	0	0	0	0	0
Mfge8	Lactadherin	P21956	0	0	0	0	0	0	0	0	0	0	0	0	0	0	0	0	0	0	0	0	1.169	0	0	0	0	0	0	0	0	0
Mfsd2a	Major facilitator superfamily domain-containing protein 2A	Q9DA75	0	0	0	1.948	0	0	2.006	1.952	1.876	1.62	1.676	1.67	3.2733	2.126	4.994	2.9672	3.701	3.2604	3.2852	2.4333	2.338	1.658	1.712	2.763	0	0	1.045	1.91	2.008	1.025
Mfsd8	Major facilitator superfamily domain-containing protein 8	Q8BH31	0	2.196	1.068	0	0	0	0	0	0	0	0	0	0	0	0	0	0	0	0	0	1.169	0	0	0	0	0	0	0	0	0
Mgat5	Alpha-1:6-mannosylglycoprotein 6-beta-N-acetylglucosaminyltransferase A	Q8R4G6	0	0	0	0	0	0	0	0	0.938	0	0	0	0	0	0	0	0	0	0	0	0	0	0	0	0	0	0	0	0	0
Mme	Neprilysin	Q61391	0	0	0	0	2.31	0	0	0	0.938	1.62	1.676	1.67	2.1822	2.126	0	0	0	0	0	0	1.169	3.316	0.856	0	0	2.838	0	0.955	0	5.125
Mppe1	Metallophosphoesterase 1	Q80XL7	0	0	2.136	0	0	0	0	0	0	0	0	0	0	0	0	0	0	0.8151	0	0	1.169	0	0	0	0	0	0	0	0	0
Mpzl1	myelin protein zero-like protein 1	Q3TEW6	0	0	2.136	1.948	2.31	1.962	1.003	0	0	0	0	1.67	2.1822	2.126	1.9976	1.4836	1.4804	0.8151	1.6426	0	0	0	0	0	0.902	1.892	0	0	0	0
Mrc2	Macrophage mannose receptor 2	Q64449	6.783	1.098	10.68	4.87	2.31	5.886	0	0	0	1.62	1.676	2.505	0	0	0	0	0	2.4453	0	0	0	3.316	4.28	3.684	0.902	0	2.09	2.865	3.012	2.05
Msln	Mesothelin	Q61468	0	0	0	5.844	3.465	0	5.015	1.952	0	6.48	6.704	6.68	5.4555	4.252	0	0	0	0	0	0	0	0	0	0	0	0	0	0	0	0
Msr1	Macrophage scavenger receptor types I and II	P30204	3.876	4.392	2.136	1.948	1.155	0	0	0	0	0	0	0.835	0	0	0.9988	0	0	0	0	0	0	0	0	0	0	0	0	0	0	0
Muc4	Mucin-4	Q8JZM8	0	0	0	0	0	0	0	0	0	0	0	0	0	0	0	0	0	0.8151	0	0	0	0	0	0	0	0	0	0	0	0
Naglu	alpha-N-acetylglucosaminidase	TREMBL:A2BFA6	0	0	0	0	0	0	0	0	0	0	0	0	0	0	0	0.7418	0.7402	0	0	0	0	0	0	0	0	0	0	0	0	0
Ncam1	Neural cell adhesion molecule 1	P13595	2.907	3.294	4.272	3.896	2.31	3.924	3.009	3.904	2.814	0	3.352	2.505	3.2733	4.252	2.9964	2.9672	2.9608	2.4453	2.4639	3.2444	3.507	1.658	1.712	3.684	3.608	2.838	6.27	0	3.012	4.1
Ncstn	Nicastrin	P57716	0	0	0	0	0	0	4.012	4.88	4.69	0	0	0	0	0	0	2.9672	1.4804	0.8151	0.8213	0	1.7535	0.829	0	0	1.804	0	0	0.955	0	0
Neo1	Neogenin	P97798	2.907	1.098	0	0	0	0	0	0	0	0	0	0	0	0	0	0.7418	0.7402	0	0	0	0	0	0	0	0.902	0	0	0	0	0
Nid2	Nidogen-2	O88322	0	0	0	0	0	0	0	0.976	0	1.62	1.676	0	0	0	0	0	0.7402	0	0.8213	0	1.169	1.658	1.712	1.842	0.902	0	0	1.91	2.008	0
Npc1	Niemann-Pick C1 protein	O35604	0	0	0	0	0	0	0	0	0	0	0	0	0	0	0	0	0	0	0	0	1.169	1.658	1.712	0	0	0	0	0	0	0
Npr3	Atrial natriuretic peptide clearance receptor	P70180	0	0	0	0	0	0.981	0	0	0	0	0	0	0	0	0	0	0	0	0	0	0	0	0	0	0	0	0	0	0	0
Nptn	Neuroplastin	P97300	0.969	6.588	8.544	7.792	12.705	19.62	11.033	11.712	27.202	17.01	16.76	10.02	4.3644	8.504	19.976	20.0286	12.5834	17.1171	12.3195	11.3554	13.4435	9.119	7.704	10.131	4.51	3.784	5.225	4.775	4.016	8.2
Nrp1	Neuropilin-1	P97333	2.907	1.098	0	0.974	1.155	1.962	0	0	0	0	0	0	0	0	0	0	0	0	0	0	0	3.316	0	0	0	0	0	0	0	0
Nrp2	Neuropilin-2	O35375	0.969	2.196	0	0	2.31	0	0	0	0.938	0	0	0	0	0	0	1.4836	1.4804	1.6302	1.6426	1.6222	1.169	1.658	1.712	1.842	0	0	0	1.91	1.004	2.05
Nt5e	5'-nucleotidase	Q61503	0	0	0	5.844	4.62	3.924	9.027	6.832	7.504	2.43	5.028	5.845	4.3644	4.252	3.9952	2.9672	2.9608	3.2604	0	1.6222	1.169	4.145	3.424	1.842	0	0	0	4.775	4.016	6.15
Nup210	Nuclear pore membrane glycoprotein 210	Q9QY81	0	0	0	0	0	0	0	0	0	0.81	0.838	0	0	0	0	0	0	0	0.8213	0	0	0	0	0	0	0	0	0	0	0
Odz4	Teneurin-4	Q3UHK6	0	0	0	0	0	0	0	0	0	0	0	1.67	0	0	0	0	0	0	0	0	0	0	0	0	0	0.946	0	0	0	0
ORF61	Membralin	Q8CIV2	0	0	0	0	0	0	0	0	0	0	0	0	0	0	0	0	0	0	0	0	1.169	0	0	0	0	0	0	0	0	0
Osmr	Oncostatin-M specific receptor subunit beta	O70458	2.907	1.098	1.068	0	0	0.981	0	0	0	0	0	1.67	0	0	0	0	0	0	0	0	0	0	0	0	0	0	0	0	0	0
Ostm1	Osteopetrosis-associated transmembrane protein 1	Q8BGT0	0	0	0	0	0	0	0	0	0	0	0	0	0	0	0	0.7418	0	1.6302	0	0	1.169	0	0	0	0	0	0	0	0	0
P2rx4	P2X purinoceptor 4	Q9JJX6	1.938	0	0	0	0	0	0	0	0	1.62	0.838	0.835	0	0	0	0	0	0	0	0	0	0	0	0	0	0	0	0	0	0
P4ha1	Prolyl 4-hydroxylase subunit alpha-1	Q60715	0.969	0	0	0	0	0	0	0	0	0	0	0	0	0	0	0	0	0	0	0	0	0	0	0	0	0	0	0	0	0
Panx1	Pannexin-1	Q9JIP4	0	0	0	0	0	0	1.003	0	0	0.81	0	0	0	0	0	0	1.4804	0	0.8213	1.6222	0	0	0	0	0	0	0	0	0	0
Pcdh1	Protocadherin 1	TREMBL:Q2TJH4	0	0	0	0	0	0	0	0	0	0	0	0	0	0	0	0	0	0	0	0	0	2.487	0	1.842	0	1.892	0	0	0	0
Pcdh7	Protocadherin 7	TREMBL:A2RS43	0	0	0	3.896	2.31	1.962	1.003	0	0	1.62	1.676	1.67	0	0	0	0	0	0	0	0	0	1.658	1.712	1.842	0	0	0	1.91	2.008	0
Pcdhgc3	Protocadherin gamma subfamily C: 3	TREMBL:Q91XX1	0	0	0	0	0	0	0	0	0	1.62	1.676	1.67	1.0911	0	0	1.4836	1.4804	0	1.6426	1.6222	2.9225	1.658	0.856	0	0	0	0	0	0	0
Pcyox1	Prenylcysteine oxidase	Q9CQF9	0	0	0	0	0	0	0	0	0	1.62	1.676	1.67	1.0911	1.063	0	1.4836	1.4804	1.6302	1.6426	0.8111	1.169	0	0	0	0	0	2.09	0	0	0
Pcyox1l	Prenylcysteine oxidase-like	Q8C7K6	0	0	0	0	0	0	0	0	0	0	0	0	0	0	0	0.7418	0	0	0	0	0	0	0	0	0	0	0	0	0	0
Pdgfra	Alpha-type platelet-derived growth factor receptor	P26618	0.969	2.196	2.136	0	0	0	0	0	0	0	0	0	0	0	0	0	0	0	0	0	0	0	0	0	0	0	0	0	0	0
Pdgfrb	Beta-type platelet-derived growth factor receptor	P05622	0.969	2.196	4.272	0	0	0	1.003	1.952	0	0	0	0	0	0	0	0	0	0	0	0	0	0	0	0	0	0	0	0	1.004	0
Pecam1	Platelet endothelial cell adhesion molecule	Q08481	0	0	0	0	0	0	0	0	0	0	0	0	0	0	0	0	0	0	0	0	0	2.487	1.712	1.842	0.902	0	3.135	1.91	2.008	2.05
Pigs	GPI transamidase component PIG-S	Q6PD26	0	0	0	0	0	0	0	0	0	0.81	0	0	0	0	0	0	0	0	0	1.6222	0	0	0	0	0	0	1.045	0	0	0
Pigt	GPI transamidase component PIG-T	Q8BXQ2	0	0	0	0	0	0	0	0	0	0	0	0	0	0	0	0	0	0	0	0	1.169	0	0	0	0	0	0	0	0	0
Plaur	Urokinase plasminogen activator surface receptor	P35456	0	0	0	1.948	0	0.981	4.012	1.952	2.814	3.24	1.676	0	4.3644	0	0	0.7418	0	0	0	0	0	4.974	4.28	1.842	5.412	2.838	2.09	3.82	5.02	2.05
Plod1	Procollagen-lysine:2-oxoglutarate 5-dioxygenase 1	Q9R0E2	1.938	1.098	0	0.974	0	0.981	0	0	3.752	0.81	1.676	0	0	0	0	0	0	0	0	0	0	0	1.712	0	0	0	0	0	0	0
Plod2	Procollagen-lysine:2-oxoglutarate 5-dioxygenase 2	Q9R0B9	0	0	1.068	0.974	0	0	0	0	0	0	0	0.835	0	0	0	1.4836	2.2206	1.6302	1.6426	1.6222	1.169	0	0	1.842	1.804	0.946	2.09	0	0	2.05
Pltp	Phospholipid transfer protein	P55065	0	0	0	0	0	0	0	0	0	0	0	0	0	0	0	0	0.7402	1.6302	0.8213	0	1.169	0	0	0	0	0	0	0	0	0
Plxdc2	Plexin domain-containing protein 2	Q9DC11	1.938	1.098	0	0	0	0	0	0	0	0	0	0	0	0	0	0	0	0	0	0	0	0	0	0	0	0	0	0	0	0
Plxna1	Plexin-A1	P70206	0	0	0	2.922	4.62	2.943	3.009	1.952	3.752	2.43	3.352	3.34	1.0911	4.252	0.9988	2.9672	2.9608	2.4453	1.6426	2.4333	2.338	1.658	2.568	3.684	1.804	1.892	2.09	0	1.004	3.075
Plxnb1	Plexin-B1	Q8CJH3	0	0	0	0	0	2.943	1.003	0	0.938	0	0	0	0	0	0	0	0	0	0	0	1.169	2.487	0	0	0	0	1.045	0.955	0	2.05
Plxnb2	Plexin-B2	TREMBL:B2RXS4	2.907	0	2.136	1.948	3.465	0.981	6.018	4.88	4.69	6.48	7.542	5.01	3.2733	1.063	1.9976	3.709	2.9608	0.8151	3.2852	1.6222	3.507	0.829	0.856	1.842	2.706	2.838	1.045	0	1.004	2.05
Podxl	Podocalyxin-like protein 1	Q9R0M4	0	0	0	0	0	0	0	0	0	0	0	0	0	0	0	2.9672	3.701	0	1.6426	4.0555	0	0	0	0	0	0	0	0	0	0
Pofut2	GDP-fucose protein O-fucosyltransferase 2	Q8VHI3	0	0	2.136	0	0	0	0	0	0	0	0	0	0	0	0	0	0	0	0	0	0	0	0	0	0	0	0	0	0	0
Pomt2	Protein O-mannosyl-transferase 2	Q8BGQ4	0	0	0	0	0	0	0	0	0	0	0	0	0	0	0	0	0	0	0	0	1.169	0	0	0	0	0	0	0	0	0
Postn	Periostin	Q62009	0.969	0	0	0	0	0	0	0	0	0	0	0	0	0	0	0	0	0	0	0	0	0	0	0	0	0	0	0	0	0
Ppap2a	Lipid phosphate phosphohydrolase 1	Q61469	0	0	0	0	0	0	0	0	0	0	0	0	0	0	0	1.4836	0.7402	0	0.8213	0	0	0	0	0	0	0	0	0	1.004	0
Ppm1l	Protein phosphatase 1L	Q8BHN0	0.969	1.098	0	0	1.155	0	0	0	0	1.62	1.676	0	0	0	0	1.4836	1.4804	1.6302	1.6426	1.6222	1.169	0	0	0	0	0	0	0	0	0
Prnp	Major prion protein	P04925	3.876	3.294	4.272	2.922	2.31	6.867	4.012	7.808	4.69	2.43	1.676	3.34	2.1822	3.189	1.9976	0	1.4804	2.4453	1.6426	1.6222	0	1.658	2.568	3.684	1.804	1.892	2.09	1.91	2.008	4.1
Procr	Endothelial protein C receptor	Q64695	0.969	0	0	0	3.465	0	0	0	0	0	0	0	0	0	0	0	0	0	0	0	0	0	0	0	0	0	0	0	0	0
Prom1	Prominin-1	O54990	0	0	0	0	0	0	2.006	1.952	1.876	2.43	1.676	4.175	1.0911	2.126	0	8.1598	7.402	3.2604	6.5704	7.2999	8.7675	1.658	2.568	0	0	0	0	0	0	0
Prom2	Prominin-2	Q3UUY6	0	0	0	0	0	0	0	0	0	0.81	1.676	3.34	0	0	0	0	0	0	0	0	0	0	0	0	0	0	0	0	0	0
Prtg	Protogenin	Q2EY15	0	0	0	0	0	0	0	0	0	0	0	0	0	0	0	0	0	0	0	0	0	3.316	3.424	0.921	0	0	0	0	0	0
Psap	Sulfated glycoprotein 1	Q61207	0.969	0	0	0	0	0	0	0	0	0	0	0	0	0	0	2.2254	1.4804	0	0	0	0	0	0	0	0	0	0	0	0	0
Ptgfrn	Prostaglandin F2 receptor negative regulator	Q9WV91	3.876	6.588	4.272	6.818	2.31	5.886	7.021	6.832	5.628	7.29	5.028	5.845	6.5466	6.378	3.9952	6.6762	5.9216	7.3359	5.7491	8.111	4.676	5.803	5.136	3.684	5.412	4.73	4.18	1.91	2.008	1.025
Ptk7	Tyrosine-protein kinase-like 7	Q8BKG3	13.566	5.49	25.632	7.792	9.24	23.544	5.015	6.832	29.078	5.67	5.866	10.02	5.4555	10.63	20.9748	14.0942	14.0638	17.9322	12.3195	11.3554	8.183	11.606	11.984	18.42	15.334	14.19	17.765	14.325	11.044	24.6
Ptprf	Receptor-type tyrosine-protein phosphatase F	A2A8L5	0	0	0	0	0	0	0	0	0	0	0	0	0	0	0	0	0	0	0	0	0	0	0.856	0	0	0	0	0	0	0
Ptprg	Receptor-type tyrosine-protein phosphatase gamma	Q05909	1.938	0	0	1.948	0	0	0	0	0	0.81	2.514	0.835	1.0911	0	0	1.4836	1.4804	0.8151	1.6426	0	1.169	3.316	1.712	0.921	0	0	0	0.955	0	0
Ptprj	Receptor-type tyrosine-protein phosphatase eta	Q64455	0	0	0	0	0	0	0	0	0	4.05	2.514	1.67	2.1822	3.189	1.9976	1.4836	2.2206	1.6302	2.4639	2.4333	3.507	0.829	0	0.921	0.902	0	0	0	0	0
Ptprk	Receptor-type tyrosine-protein phosphatase kappa	P35822	0	0	0	0	0	0	0	0	0	0	0	0	0	0	0	0	0	0	0	0	0	0	0.856	0	0	1.892	0	0	0	0
Ptprm	Receptor-type tyrosine-protein phosphatase mu	P28828	0.969	0	0	0	0	0	0	0	0	0.81	0	1.67	0	0	0	0	0	0	0	0	0	0	0	0	0	0	0	0	0	0
Ptprz1	Protein tyrosine phosphatase: receptor type Z: polypeptide 1	TREMBL:B2RXS8	0	0	0	0	0	0.981	0	0	0	0	0	0	0	0	0	0	0	0	0	0	0	0	0	0	0	0	0	0	0	0
Pttg1ip	Pituitary tumor-transforming gene 1 protein-interacting protein	Q8R143	0	0	0	0	0	0	0	0	0	0	0	0	0	0	0	0	0	0	0	0	0.5845	0	0	0	0	0	0	0	0	0
Pvr	Tumor-associated glycoprotein E4	TREMBL:Q60977	0	0	0	0	0	1.962	0	0	0.938	0	1.676	0.835	0	0	0.9988	0	0	0	0	0	0	0	0	0	0	0	0	0	0	0
Pvrl1	Poliovirus receptor-related protein 1	Q9JKF6	0	0	0	1.948	2.31	0.981	1.003	1.952	0	3.24	3.352	1.67	2.1822	2.126	1.9976	2.2254	1.4804	0	1.6426	1.6222	1.169	3.316	3.424	1.842	3.608	2.838	2.09	1.91	2.008	0
Pvrl2	Poliovirus receptor-related protein 2	P32507	0	0	0	0	0	0	0	0	0	0	0	0	0	0	0	0	0	0	0	0	0	0.829	0.856	0.921	0.902	0.946	0	0	1.004	0
Qsox2	Sulfhydryl oxidase 2	Q3TMX7	0	0	0	0.974	0	0	0	0	0	0	0	0	0	0	0	0	0.7402	1.6302	1.6426	0	0	0	0	0	0	0	0	0	0	0
Rcn3	Reticulocalbin-3	Q8BH97	0.969	0	0	0	0	0	0	0	0	0	0	0	0	0	0	0	0	0	0	0	0	0	0	0	0	0	0	0	0	0
Rhbdf2	Inactive rhomboid protein 2	Q80WQ6	0	0	0	0	0	0	0	0	0.938	0	0	0	0	0	0	0	0	0	0	0	0	0	0	0	0	0	0	0	0	0
Rnf13	E3 ubiquitin-protein ligase RNF13	O54965	1.938	1.098	0	0	0	0	0	0	0	0	0	0	0	0	0	5.1926	4.4412	0	4.1065	3.2444	0	0	0	0	0.902	0	0	0	0	0
Ror2	Tyrosine-protein kinase transmembrane receptor ROR2	Q9Z138	0	0	0	0	0	0	1.003	0.976	0	0	0	0	0	0	0	0	0.7402	0	0	0	0	0	0	1.842	0	0	0	0	0	0
Rpn1	Dolichyl-diphosphooligosaccharide--protein glycosyltransferase subunit 1	Q91YQ5	0	0	0	0	0	0	0	0	0	0	0	0	0	0	0	0	0.7402	0	0	0	0	0	0	0	0	0	0	0	0	0
Rps8	40S ribosomal protein S8	P62242	0	0	0	0	0	0	0	0	0	0	0	0	0	0	0	0	0	0	0	0	0	0.829	0	0	0	0	0	0	0	0
Rtn4r	Reticulon-4 receptor	Q99PI8	0	0	0	0	0	0.981	0	0	0	0	0	0	0	0	0	0	0	0	0	0	0	0	0	0	0	0	0	0	0	0
Ryk	Tyrosine-protein kinase RYK	Q01887	0	0	2.136	1.948	0	0	0	0	0	1.62	0.838	0	0	0	0	0	0	0	0	0	0	0	0	0	0	0	0	0	0	0
S1pr1	Sphingosine 1-phosphate receptor 1	O08530, Q91X56	0	0	0	0	0	0	0	0	0	0	0	0	0	1.063	0	0	0	0	0	0	0	0	0	0	0	0	0	0	0	0
S1pr2	Sphingosine 1-phosphate receptor 2	P52592	1.938	2.196	2.136	1.948	2.31	1.962	2.006	1.952	0	1.62	1.676	2.505	0	2.126	0	0	0	0	0.8213	1.6222	0	1.658	1.712	1.842	3.608	1.892	2.09	1.91	2.008	2.05
Scara3	Scavenger receptor class A member 3	Q8C850	0	0	0	1.948	0	1.962	0	0	0	0	0	0	0	0	0	0	0	0	0	0	0	0	0	0	0	0	0	0	0	0
Scarb2	Lysosome membrane protein 2	O35114	1.938	2.196	2.136	0.974	2.31	2.943	4.012	6.832	4.69	4.86	3.352	5.845	2.1822	3.189	3.9952	6.6762	7.402	3.2604	6.5704	8.111	11.1055	1.658	1.712	1.842	1.804	1.892	2.09	0	2.008	1.025
Sel1l	Protein sel-1 homolog 1	Q9Z2G6	0	0	0	0	0	0	0	0	0	0	0	0	0	0	0.9988	0	1.4804	0	0	0	1.169	0	0	0	0	0	0	0	0	0
Sema4c	Semaphorin-4C	Q64151	0	0	0	0	0	0	0	0	0	0	0	0	0	0	0	0	0	0	0	0	0	1.658	0	0	0	0	0	0	0	0
Sema4d	Semaphorin-4D	O09126	0	0	0	0.974	0	0	0	0	0	1.62	1.676	1.67	1.0911	2.126	1.9976	0.7418	1.4804	0.8151	0.8213	0	0	1.658	1.712	1.842	0	1.892	1.045	0	0	0
Serpinh1	Serpin H1	P19324	0	3.294	0	0	0	0	0	0	0	0	0	0	0	0	0	0	0	0	0	0	0	0	0	0	0	0	0	0	0	0
Sgcb	Beta-sarcoglycan	P82349	0.969	0	0	0.974	0	0.981	0	0	0	0	0	0	0	0	0	0	0	0	0	0	0	0	0	0	0	0	0	0	0	0
Sidt2	SID1 transmembrane family member 2	Q8CIF6	0	0	0	0	0	0	0	0	0	0	0	0	0	0	0	0	0.7402	0	0	0	0	0	0	0	0.902	0	0	0.955	0	0
Sil1	Nucleotide exchange factor SIL1	Q9EPK6	0	0	0	0	0	0	0	0.976	0	0	0	0	0	0	0	0	0	1.6302	0	0	0	0	0	0	0	0	0	0	0	0
Sirpa	Tyrosine-protein phosphatase non-receptor type substrate 1	P97797	0	0	0	0	0	0	0	0	0	0	0	0	0	0	0	0	0	0	0	0	0	0	0	0	0	0	0	0.955	0	0
Slc12a2	Solute carrier family 12 member 2	P55012	0	0	0	0	0	0	4.012	2.928	1.876	2.43	2.514	0.835	1.0911	0	0	2.9672	2.9608	6.5208	3.2852	4.0555	6.4295	6.632	3.424	0	3.608	3.784	4.18	1.91	3.012	0
Slc12a4	Solute carrier family 12 member 4	Q9JIS8	1.938	1.098	0	1.948	2.31	0	2.006	1.952	1.876	1.62	1.676	0	2.1822	0	0	0	0	0	1.6426	0	1.169	1.658	1.712	0	1.804	1.892	0	1.91	2.008	0
Slc12a7	Solute carrier family 12 member 7	Q9WVL3	0	0	0	0	0	0	0	0	0	0	0	0	0	0	0	0.7418	0	0	0.8213	0.8111	1.169	0	0	0	0	0	0	0	0	0
Slc12a9	Solute carrier family 12 member 9	Q99MR3	0	0	1.068	0.974	0	0	0	0	0	1.62	1.676	0	2.1822	0	0	0	1.4804	0	1.6426	1.6222	2.9225	0	0.856	0	0	0	0	0	0	0
Slc15a1	Solute carrier family 15 member 1	TREMBL:E9QMX3	0	0	0	0	0	0	0	0	0	0	0	0	0	0	0	0	0	0	0	0	0	0	0	0	0.902	0.946	0	0	0	0
Slc15a4	Solute carrier family 15 member 4	Q91W98	0	0	0	0	0	0	0	0	0	0.81	0.838	0	0	0	0	2.2254	2.9608	3.2604	0	1.6222	0.5845	0	0	0	0	0	0	0	0	0
Slc17a5	Sialin	Q8BN82	0	0	0	0	0	0	0	1.952	0	0	0	0	0	0	0	0	0	0	0	0	0	0	0	0	0	0	0	0	0	0
Slc19a2	Thiamine transporter variant b	TREMBL:Q8BRH5	0	0	0	0	0	0	0	0	1.876	0	0	0	1.0911	0	0	0	0	0	0	0	0	0	0	0	0	0	0	0	0	0
Slc1a4	Neutral amino acid transporter A	O35874	2.907	2.196	5.34	2.922	3.465	0	3.009	3.904	4.69	1.62	0.838	1.67	2.1822	2.126	1.9976	1.4836	1.4804	1.6302	1.6426	1.6222	1.169	0	0	1.842	0	0.946	1.045	1.91	2.008	6.15
Slc1a5	Neutral amino acid transporter B(0)	P51912	1.938	2.196	2.136	1.948	1.155	1.962	2.006	1.952	0.938	0	0	0	0	0	0	0	0	0.8151	0.8213	0	3.507	0	0	0	0	0	0	0	0	2.05
Slc22a21	Solute carrier family 22 member 21	Q9WTN6	0	0	0	0	0	0	0	0	0	0	0	0	1.0911	0	0	0	0	0.8151	0.8213	0	0	1.658	1.712	0	1.804	1.892	0	0.955	2.008	0
Slc23a2	Solute carrier family 23 member 2	Q9EPR4	0	0	0	0	0	0	0	0	0	0	0	0	0	0	0	0	0	0	0	0	0	1.658	1.712	0.921	1.804	1.892	2.09	1.91	2.008	0
Slc24a6	Sodium/potassium/calcium exchanger 6	Q925Q3	0	0	0	0	0	0	0	0	0	0	0	0	0	0	0	1.4836	0	1.6302	1.6426	1.6222	1.169	0	0	0	0	0	0	0	0	0
Slc26a2	Sulfate transporter	Q62273	0	0	0	0	0	0	2.006	0	0	0	0	0	0	0	0	0	0	0	0	0	0	0	0	0	0.902	0	0	0	0	0
Slc26a6	Anion exchanger SLC26A6a	TREMBL:E9Q4D3	0	0	0	0	0	0	0	0	0	1.62	0.838	1.67	0	1.063	0	0	0	0	0.8213	0	0	0	0	0	1.804	1.892	0	0	0	0
Slc29a1	Equilibrative nucleoside transporter 1	Q9JIM1	0	0	0	1.948	2.31	2.943	4.012	3.904	3.752	1.62	1.676	1.67	2.1822	2.126	5.9928	2.2254	2.2206	4.0755	1.6426	3.2444	5.845	2.487	3.424	3.684	10.824	6.622	12.54	2.865	2.008	4.1
Slc2a1	Solute carrier family 2: facilitated glucose transporter member 1	P17809	1.938	2.196	0	3.896	5.775	0	3.009	0	0	4.05	5.866	6.68	4.3644	10.63	4.994	6.6762	7.402	8.151	9.0343	5.6777	13.4435	11.606	13.696	11.052	10.824	12.298	4.18	11.46	9.036	7.175
Slc2a3	Solute carrier family 2: facilitated glucose transporter member 3	P32037	0	0	0	1.948	2.31	0	6.018	5.856	3.752	2.43	2.514	10.855	4.3644	12.756	6.9916	6.6762	8.1422	8.9661	9.8556	8.111	36.239	13.264	12.84	12.894	11.726	14.19	10.45	13.37	8.032	10.25
Slc30a1	Zinc transporter 1	Q60738	0	0	0	0	0	0	0	0	0	0	0	0	0	0	0	0	0	0	0	0	1.169	0.829	1.712	0.921	0	0	0	0.955	0	0
Slc39a10	Zinc transporter ZIP10	Q6P5F6	0	0	0	0	1.155	5.886	0	0	4.69	1.62	1.676	3.34	4.3644	1.063	6.9916	2.9672	2.2206	17.1171	3.2852	3.2444	0	2.487	3.424	4.605	0	0	3.135	1.91	3.012	3.075
Slc39a14	Zinc transporter ZIP14	Q75N73	0	2.196	0	1.948	2.31	1.962	1.003	2.928	1.876	2.43	1.676	2.505	2.1822	2.126	2.9964	2.2254	1.4804	1.6302	0	1.6222	2.338	1.658	1.712	2.763	1.804	1.892	3.135	1.91	2.008	2.05
Slc39a6	Zinc transporter ZIP6	Q8C145	1.938	0	0	5.844	3.465	3.924	4.012	1.952	3.752	3.24	5.028	2.505	5.4555	3.189	0	2.2254	3.701	4.0755	1.6426	1.6222	4.0915	1.658	1.712	1.842	1.804	1.892	2.09	1.91	1.004	2.05
Slc3a2	4F2 cell-surface antigen heavy chain	P10852	15.504	12.078	8.544	9.74	5.775	8.829	21.063	14.64	15.008	14.58	15.922	10.855	9.8199	10.63	5.9928	24.4794	22.9462	10.5963	20.5325	20.2775	40.915	16.58	17.12	13.815	23.452	19.866	15.675	18.145	21.084	17.425
Slc43a1	Large neutral amino acids transporter small subunit 3	Q8BSM7	0	0	1.068	0	0	1.962	0	0	0	0	0	0	0	0	0	0	0	1.6302	0	0	1.7535	3.316	2.568	2.763	3.608	0.946	4.18	0.955	0	4.1
Slc44a2	Choline transporter-like protein 2	Q8BY89	2.907	2.196	1.068	0	0	2.943	2.006	1.952	1.876	1.62	2.514	1.67	2.1822	2.126	0	2.9672	2.9608	1.6302	1.6426	1.6222	2.338	3.316	1.712	1.842	2.706	0	2.09	1.91	4.016	3.075
Slc45a4	Solute carrier family 45 member 4	Q0P5V9	0	0	0	0	0	0	0	0	0	0	0	0	0	1.063	0	0	0	0	0	0	0	0	0	0	0	0	0	0	0	0
Slc46a1	Proton-coupled folate transporter	Q6PEM8	0	0	0	0.974	1.155	1.962	0	0	0	0.81	0.838	1.67	0	2.126	0.9988	1.4836	1.4804	1.6302	1.6426	1.6222	0	1.658	1.712	1.842	1.804	0.946	2.09	0	0	0
Slc4a7	Sodium bicarbonate cotransporter 3	Q8BTY2	1.938	2.196	0	1.948	2.31	0	3.009	1.952	2.814	3.24	3.352	3.34	4.3644	3.189	1.9976	2.9672	2.9608	4.0755	3.2852	3.2444	3.507	4.145	3.424	3.684	3.608	3.784	4.18	4.775	4.016	5.125
Slc5a11	Sodium/myo-inositol cotransporter 2	Q8K0E3	0	0	0	0	0	0	0	0	0	0	0	0	0	0	0	0	0	0	0	0	0	0	0	0	0.902	1.892	5.225	0	0	0
Slc5a3	Sodium/myo-inositol cotransporter	Q9JKZ2	0	0	0	0	0	0	0	0	0	1.62	0.838	1.67	0	1.063	0	0	0	0	0	0	0.5845	0	0	0	0	0	0	0	0	0
Slc6a15	Sodium-dependent neutral amino acid transporter B(0)AT2	Q8BG16	0	0	0	0	0	0	0	0	0	0	0	0	0	0	0	2.9672	0.7402	0	0	0.8111	0	0	0	0	0	0	0	0	0	0
Slc6a6	Sodium- and chloride-dependent taurine and beta-alanine transporter	O35316	0	1.098	0	0	0	0	2.006	1.952	0	0	0	0	1.0911	0	0	1.4836	1.4804	0	1.6426	1.6222	1.169	0.829	0	0	1.804	1.892	0	0.955	0	0
Slc6a8	Sodium- and chloride-dependent creatine transporter 1	Q8VBW1	1.938	2.196	0	0	0	0	0	0	0	0	0	0	0	0	0	0	0	0	0	0	0	0	0	1.842	0	0	0	0	0	0
Slc6a9	Sodium- and chloride-dependent glycine transporter 1	P28571	0.969	0	0	0	0	0	0	0	0	0	0	0	0	0	0	0	0	0	0	0	0	0	0	0	0	0	0	0	0	0
Slc7a1	High affinity cationic amino acid transporter 1	Q09143	0.969	1.098	3.204	4.87	3.465	3.924	2.006	1.952	0	4.86	4.19	3.34	7.6377	5.315	6.9916	7.418	5.1814	8.151	6.5704	6.4888	8.183	3.316	4.28	4.605	1.804	1.892	0	1.91	2.008	2.05
Slco3a1	Solute carrier organic anion transporter family member 3A1	Q8R3L5	0	0	0	1.948	2.31	0.981	2.006	1.952	1.876	1.62	1.676	1.67	3.2733	1.063	1.9976	0.7418	0	0	0	0	1.169	1.658	0	0	0	0	0	0.955	2.008	0
Slco4a1	Solute carrier organic anion transporter family member 4A1	Q8K078	0	0	0	0	0	0	0	0	0	0	0	0	0	0	0	0	0	0	0	0	0	0	0	0	0.902	0	0	0.955	0	0
Slco4c1	Solute carrier organic anion transporter family member 4C1	Q8BGD4	0	0	0	0	0	0	0	0	0	0	0	0	0	0	0	0	0	0	0	0.8111	1.169	0	0	0	0	0	0	0	0	0
Slco5a1	Solute carrier organic anion transporter family: member 5A1	TREMBL:E9PVD9	0	0	0	0	0	0	0	0	0	0	0	0	0	0	0	0	0	0	0	0.8111	1.169	0	0	0	0	0	0	0	0	0
Smc2	Structural maintenance of chromosomes protein 2	Q8CG48	0	1.098	0	0	0	0	0	0	0	0	0	0	0	0	0	0	0	0	0	0	0	0	0	0	0	0	0	0	0	0
Smpdl3b	Acid sphingomyelinase-like phosphodiesterase 3b	P58242	0	0	0	0	0	0	2.006	0.976	0.938	0	0	0	0	0	0	4.4508	5.1814	4.8906	2.4639	1.6222	1.169	0	0	0	0	0	0	0	0	0
Sort1	Sortilin	Q6PHU5	0	0	0	0	0	0	0	0	0	0	0	0	0	0	0	0.7418	1.4804	0	0.8213	1.6222	0	1.658	0	0	0	3.784	0	0	2.008	0
Sppl2b	Isoform 1 of Signal peptide peptidase-like 2B	Q3TD49	0	0	0	0	0	1.962	0	0	1.876	0	0	0	0	0	0.9988	1.4836	1.4804	1.6302	1.6426	1.6222	1.169	0	0	0	0	0	0	0	0	0
Ssr2	Translocon-associated protein subunit beta	Q9CPW5	0	0	0	0	0	0	2.006	1.952	1.876	1.62	3.352	0.835	1.0911	0	0	2.2254	1.4804	0	2.4639	2.4333	0.5845	1.658	0.856	0	1.804	1.892	0	1.91	1.004	0
St14	Suppressor of tumorigenicity protein 14	P56677	0	0	0	0	0	0.981	3.009	0	0	1.62	3.352	2.505	3.2733	2.126	4.994	0	1.4804	0	0	0	0	0.829	0	0	0.902	0	0	0.955	0	0
St3gal1	CMP-N-acetylneuraminate-beta-galactosamide-alpha-2:3-sialyltransferase 1	P54751	0	0	1.068	0	0	0	0	0	0	0	0	0	0	0	0	0	0	0	0	0	0	0	0	0	0	0	0	0	0	0
Stt3a	Dolichyl-diphosphooligosaccharide--protein glycosyltransferase subunit STT3A	P46978	0.969	2.196	0	0	0	0	0	0	0.938	0	1.676	0.835	0	0	0	2.2254	1.4804	0.8151	1.6426	3.2444	0	1.658	0	0	1.804	0	0	0	0	0
Stt3b	Dolichyl-diphosphooligosaccharide--protein glycosyltransferase subunit STT3B	Q3TDQ1	0	0	2.136	0.974	0	1.962	0	0	0	2.43	2.514	1.67	0	2.126	0	0.7418	0	1.6302	3.2852	2.4333	1.169	0	0	0	0	0.946	0	0	0	0
Sulf2	Extracellular sulfatase Sulf-2	Q8CFG0	0	0	0	1.948	0	0	0	0	0	0	0	0	0	0	0	0	0	0	0	0	1.169	0	0	0	0	0	0	0	0	0
Sun2	SUN domain-containing protein 2	Q8BJS4	0	0	0	0	0	0	0	0	0	0	0	0	0	0	0	0	0	0	0	0	0	0	0	0	0	0	0	0.955	0	0
Sv2b	Synaptic vesicle glycoprotein 2B	Q8BG39	0	0	0	0	0	0	0	0	0	0	0	1.67	0	1.063	0	1.4836	1.4804	1.6302	1.6426	1.6222	0	0	0	0	0	0	0	0	0	0
Sypl1	Synaptophysin-like protein 1	O09117	1.938	2.196	0	2.922	2.31	0	2.006	1.952	1.876	2.43	1.676	3.34	2.1822	2.126	0	2.9672	2.9608	3.2604	3.2852	3.2444	3.507	1.658	1.712	1.842	1.804	1.892	2.09	1.91	2.008	2.05
Tacstd2	Tumor-associated calcium signal transducer 2	Q8BGV3	0	0	0	0	0	0	0	0	0	1.62	1.676	0	1.0911	0	1.9976	0.7418	0	0.8151	0	0	0	0	0.856	0	0	0	0	0	0	0
Tek	Angiopoietin-1 receptor	Q02858	0	0	0	0.974	0	0.981	0	0	0	0	0	0.835	0	0	0	1.4836	0.7402	0	0	0	0	0	0	0	0	0	0	0	0	0
Tfpi	Tissue factor pathway inhibitor	O54819	0	0	0	0.974	0	0.981	0	0	0	1.62	0	0	0	0	0	0.7418	0.7402	0.8151	0.8213	1.6222	0	0.829	0	0	0	0	0	0.955	0	1.025
Tfrc	Transferrin receptor protein 1	Q62351	0	0	0	0.974	0	0	2.006	1.952	1.876	3.24	1.676	3.34	3.2733	2.126	0	8.1598	6.6618	4.0755	6.5704	6.4888	3.507	4.145	3.424	1.842	3.608	4.73	4.18	2.865	3.012	2.05
Tgoln1	Trans-Golgi network integral membrane protein 1	Q62313	0	0	2.136	0.974	2.31	8.829	0	0	3.752	0	0	0	0	0	0.9988	2.9672	2.9608	3.2604	2.4639	1.6222	2.9225	2.487	0	4.605	1.804	0	4.18	0	1.004	4.1
Thbd	Thrombomodulin	P15306	1.938	4.392	1.068	0.974	0	0	0	0	0	0	0.838	0	0	0	0	0	0	0	0	0	0	0	0	0	2.706	2.838	0	0	0	0
Thbs1	Thrombospondin-1	P35441	0.969	3.294	0	0	0	1.962	2.006	0	0	0	0	0	0	0	0	1.4836	0	3.2604	0	0	1.169	0	0.856	0	0	0	2.09	0	0	3.075
Thbs2	Thrombospondin-2	Q03350	0	1.098	0	0	0	0	0	0	0	0	0	0	0	0	0	0	0	0	0	0	0	0	0	0	0	0	0	0	0	0
Thy1	Thy-1 membrane glycoprotein	P01831	2.907	2.196	5.34	2.922	6.93	3.924	4.012	3.904	1.876	3.24	3.352	3.34	3.2733	4.252	3.9952	1.4836	1.4804	3.2604	2.4639	2.4333	1.169	1.658	2.568	3.684	1.804	1.892	4.18	2.865	3.012	6.15
Tm2d1	TM2 domain-containing protein 1	Q99MB3	0	0	0	0	0	0	0	0	0	0	0	0	1.0911	0	0	0.7418	0.7402	0	0	0.8111	0	0	0	0	0.902	0	0	0	0	0
Tm2d3	TM2 domain-containing protein 3	Q8BJ83	0	0	0	0	0	0	0	0	0	0	0	0	0	0	0	0	0	0	0	0.8111	0	0	0	0	0	0	0	0	0	0
Tm4sf1	Transmembrane 4 L6 family member 1	Q64302	0	0	0	0	0	0	0	0	0	0.81	0	0	0	0	0	0	0	0	0	0	0	0	0	0	0	0	0	0	0	0
Tm9sf1	Transmembrane 9 superfamily member 1	Q9DBU0	1.938	2.196	0	0	0	0	0	0	0	1.62	0.838	0	0	1.063	0	1.4836	1.4804	0	1.6426	1.6222	0	1.658	0	0	1.804	0	0	1.91	2.008	1.025
Tm9sf3	Transmembrane 9 superfamily member 3	Q9ET30	1.938	1.098	4.272	2.922	4.62	4.905	0	1.952	1.876	1.62	1.676	3.34	2.1822	2.126	2.9964	3.709	2.2206	3.2604	0	1.6222	1.169	0.829	1.712	2.763	2.706	1.892	4.18	4.775	4.016	2.05
Tmed4	Transmembrane emp24 domain-containing protein 4	Q8R1V4	0	0	0	0	0	0	0	0	0.938	0	0	0	0	0	0	0	2.2206	0	0	0	0	0.829	0	0	0	0	0	0	0	0
Tmed9	Transmembrane emp24 domain-containing protein 9	Q99KF1	1.938	2.196	1.068	0	0	0	0	1.952	1.876	0.81	0.838	0.835	0	0	0	2.9672	1.4804	1.6302	3.2852	2.4333	0	1.658	2.568	2.763	2.706	3.784	0	1.91	2.008	2.05
Tmeff1	Tomoregulin-1	Q6PFE7	0	0	0	1.948	0	0.981	0	0	0	1.62	0.838	0.835	1.0911	1.063	1.9976	0	1.4804	0.8151	1.6426	1.6222	0.5845	1.658	1.712	1.842	1.804	0.946	2.09	1.91	2.008	2.05
Tmem104	Transmembrane protein 104	Q3TB48	0	0	0	0	0	0	0	0	1.876	0	0	0	0	0	0	0	0	1.6302	0	0	0	0	0	0.921	0	0	0	0	0	0
Tmem132a	Transmembrane protein 132A	Q922P8	0	0	0	0	0	0	0	0	0	0	0	0	0	0	0	1.4836	1.4804	0	1.6426	1.6222	0	0.829	0	0	0	0	0	0	0	0
Tmem150a	Transmembrane protein 150A	Q91WN2	0	0	0	0	0	0	0	0	0	0	0	0	0	0	0	0	0	0	0	0	1.169	0	0	0	0.902	0	1.045	0	0	0
Tmem181a	Transmembrane protein 181A	TREMBL:Q3U3W2	1.938	0	3.204	0	1.155	0	2.006	0.976	0.938	3.24	0	3.34	0	0	0	2.9672	2.9608	2.4453	0	3.2444	2.338	1.658	2.568	2.763	0	0	0	0.955	0	2.05
Tmem2	Transmembrane protein 2	Q5FWI3	0	0	2.136	0	1.155	1.962	0	0	0.938	0.81	0.838	2.505	2.1822	0	1.9976	1.4836	0.7402	1.6302	3.2852	4.0555	0.5845	1.658	1.712	1.842	2.706	5.676	5.225	1.91	2.008	2.05
Tmem231	Transmembrane protein 231	Q3U284	0	0	0	0	0	0	0	0	0	0	0	0	0	0	0	0.7418	0	0	0	0	0	0	0	0	0	0	0	0	0	0
Tmem245	hypothetical protein LOC242474	TREMBL:D3YWD3	0	0	0	0	0	0	0	0	0	0	0	0	0	0	0	0	0	1.6302	0	0	0	0	0	0	0	0	0	0	0	0
Tmem26	Transmembrane protein 26	Q3UP23	0.969	0	2.136	0	0	0	0	0	0	0	0	0	0	0	0	0	0	0	0	0	0	0	0	0	0	0	0	0	0	0
Tmem63b	Transmembrane protein 63B	Q3TWI9	0	0	0	0.974	0	0	0	0	0	1.62	1.676	1.67	1.0911	1.063	0.9988	1.4836	1.4804	0	1.6426	1.6222	1.169	1.658	1.712	1.842	1.804	1.892	0	1.91	2.008	0
Tmem87a	Transmembrane protein 87A	Q8BXN9	0.969	2.196	0	3.896	3.465	4.905	4.012	3.904	3.752	3.24	3.352	1.67	4.3644	3.189	3.9952	2.2254	2.9608	3.2604	3.2852	4.0555	4.676	3.316	3.424	4.605	3.608	3.784	2.09	3.82	3.012	5.125
Tmem87b	Transmembrane protein 87B	Q8BKU8	0	0	0	0.974	0	0	0	0	0	0	0	0	0	0	0	0	0	0	0	0	1.169	0	0	0	0	0	0	0	0	0
Tmprss4	Transmembrane protease serine 4	Q8VCA5	0	0	0	0	0	0	0	0	1.876	0	0	0	0	0	0	0	0	0	0	0	0	0	0	0	0	0	0	0	0	0
Tnc	Tenascin	Q80YX1	5.814	4.392	7.476	0	0	0	0	0	0	0.81	0	0	0	0	0	0	0	0	0	0	0	2.487	3.424	1.842	2.706	1.892	1.045	1.91	2.008	2.05
Tnfrsf10b	Tumor necrosis factor receptor superfamily member 10B	Q9QZM4	0	0	0	0.974	0	0.981	0	0	0	0.81	0	1.67	0	0	1.9976	0	0	0	0	0	0	0	0	0	0	0	0	0	0	0
Tnfsf9	Tumor necrosis factor ligand superfamily member 9	P41274	0	0	0	1.948	2.31	1.962	0	0	0	1.62	2.514	1.67	2.1822	0	1.9976	0	0	0	0	0	0	0	0	0	0	0	0	0	0	0
Tnmd	Tenomodulin	Q9EP64	0.969	0	0	0	0	0	0	0	0	0	0	0	0	0	0	0	0	0	0	0	0	0	0	0	0	0	0	0	0	0
Tor1aip1	Torsin-1A-interacting protein 1	Q921T2	0	0	0	0	0	0	0	0	0	0	0	0	0	0	0	0	0	0.8151	0	0	0	0	0	0	0	0	0	0	0	0
Tpbg	Trophoblast glycoprotein	Q9Z0L0	0	1.098	0	0	0	0	0	0.976	0	4.86	0.838	3.34	2.1822	0	0	2.2254	2.9608	1.6302	2.4639	4.0555	0	3.316	5.136	1.842	1.804	1.892	0	1.91	5.02	2.05
Tpcn1	Two pore calcium channel protein 1	Q9EQJ0	0	0	0	0	0	0	0	0	0.938	0	0	0	0	0	0	0	1.4804	0.8151	0.8213	0	1.169	0	0	0	0	0	0	0	0	0
Tpst2	Protein-tyrosine sulfotransferase 2	O88856	0	0	0	0	0	0	0	0	0	0	0	0	0	0	0	1.4836	1.4804	0.8151	0.8213	0	1.169	0	0	0	0	0	0	0	0	0
Trpc6	Short transient receptor potential channel 6	Q61143	0	0	0	0	0	0	0	0	0	1.62	0.838	1.67	0	1.063	0	0.7418	0	0	0	1.6222	0.5845	0	0	0	0	0	0	0	0	0
Trpv4	Transient receptor potential cation channel subfamily V member 4	Q9EPK8	0	0	0	0	0	1.962	0	0.976	0.938	0	0	0	0	0	0	0	0	0	0	0	0	0	0	0	0	0	0	0	0	0
Tspan13	Tetraspanin-13	Q9D8C2	0	0	0	0	0	0.981	0	0	0	0	0	0	0	0	1.9976	1.4836	1.4804	0	1.6426	1.6222	0	0.829	0.856	1.842	1.804	0.946	1.045	1.91	1.004	0
Tspan3	Tetraspanin-3	Q9QY33	1.938	0	2.136	1.948	2.31	0	0	0	0	0.81	0	0	0	0	0	0.7418	0.7402	0	0	0	0	0	0	0	0	0	0	0	0	0
Tspan31	Tetraspanin-31	Q9CQ88	1.938	2.196	0	0	0	0	1.003	0	0	1.62	1.676	0	1.0911	0	0	1.4836	2.9608	0	4.1065	4.8666	1.169	1.658	1.712	0	7.216	6.622	0	0	0	0
Tspan6	Tetraspanin-6	O70401	0.969	0	0	1.948	1.155	5.886	0	0.976	1.876	0.81	0.838	1.67	1.0911	1.063	3.9952	2.9672	3.701	8.151	4.9278	4.0555	1.169	0	0	4.605	0	0	3.135	0	0	2.05
Ttyh3	Protein tweety homolog 3	Q6P5F7	0	0	0	0	0	0	0	0	0	0	0	0	0	0	0	0	0	0	0	0	0	0	0	0	0.902	0	0	0	0	0
Txndc15	Thioredoxin domain-containing protein 15	Q6P6J9	0	0	0	0	0	0	0	0	0	0	0	0	0	0	0	0	0	0	0	0	1.169	0	0	0	0	0	0	0	0	0
Unc5b	Isoform 1 of Netrin receptor UNC5B	Q8K1S3	0	0	1.068	0	0	0	0	0	0	0	0	0	0	0	0	0	0	0	0	0	0	1.658	1.712	1.842	0.902	0	1.045	1.91	2.008	2.05
Unc5c	Isoform 1 of Netrin receptor UNC5C	O08747, Q8K1S3	0	0	0	0	0	0	0	0	0	0	0	0	0	0	0	0	0	0	0	0	0	0	0	0	0	0	0	0	3.012	0
Upk1b	Uroplakin-1b	Q9Z2C6	0	0	0	0.974	0	0	0	0	0	0.81	0	0	0	0	0	0	0	0	0	0	0	0	0	0	0	0	0	0	0	0
Vcam1	Vascular cell adhesion protein 1	P29533	1.938	2.196	2.136	1.948	2.31	1.962	2.006	1.952	1.876	1.62	1.676	1.67	2.1822	2.126	1.9976	2.2254	1.4804	1.6302	0.8213	0.8111	0	1.658	1.712	1.842	0.902	1.892	2.09	1.91	2.008	2.05
Vcan	Versican core protein	Q62059	0	0	0	0	0	0	0	0	0	0	0	0	0	0	0	1.4836	1.4804	0	1.6426	1.6222	1.7535	0	0	0	0	0	0	0	0	0
Vtn	Vitronectin	P29788	0	0	0	0	0	0	0	0	0	3.24	2.514	3.34	2.1822	3.189	0.9988	2.9672	2.9608	3.2604	3.2852	2.4333	2.338	0.829	0.856	0	0	0	0	0	0	0
Wnt5a	Protein Wnt-5a	P22725	0	0	0	0	0	0	0	0	0	0	0	0	0	0	0	0	0	0	0	0	0.5845	0	0	0	0	0	0	0	0	0
Xpnpep2	X-prolyl aminopeptidase (Aminopeptidase P) 2: membrane-bound	TREMBL:Q8BU59	0	0	0	0	0	0	0	0	0	0	0	0	0	0	0	1.4836	1.4804	2.4453	1.6426	0.8111	0	0	0	0	0	0	0	0	0	0

## Sheet: 3. CSC normalized and averaged
Gene Name	Description	Protein ID (UniProt)	Day 0H	Day 2H	Day 5H	Day 8H	Day 11H	Day 16H	Day 18H	2oIPS (Day 30)	rtTA ES	1oIPS
0610031J06Rik	Lysosomal protein NCU-G1	Q9JHJ3	2.024		0.659667	1.93367	0.7274	2.02593	2.64693	1.12333	1.58033
2610524H06Rik	hypothetical protein LOC330173	TREMBL:Q3UG79							0.544133
4930485B16Rik	Uncharacterized protein	Q8C6S9	0.366
Abca1	ATP-binding cassette sub-family A member 1	P41233	0.732	3.16567	2.908	2.754	2.10193	3.5568	2.40833	0.592333	0.315333
Abcc1	Multidrug resistance-associated protein 1	O35379								0.561667
Abhd14a	Abhydrolase domain-containing protein 14A	Q922Q6	0.366	0.712	0.312667	1.38533	1.0416	1.5314	1.47793	1.12333	0.931333
Acp2	Lysosomal acid phosphatase	P24638			0.325333			0.5434	0.194833
Acvr2b	Isoform ActR-IIB1 of Activin receptor type-2B	P27040							0.270367
Adam10	Disintegrin and metalloproteinase domain-containing protein 10	O35598		0.649333	1.61033	0.837			0.5845
Adamtsl4	ADAMTS-like protein 4	Q80T21		1.62567		0.279333
Adcy9	Adenylate cyclase type 9	P51830				1.38533	0.708667	0.246733	0.544133
Agtr2	Type-2 angiotensin II receptor	P35374	1.012
Ahsg	Alpha-2-HS-glycoprotein	P29699							0.273767
Aifm3	Apoptosis-inducing factor 3	Q3TY86							0.194833
Alcam	CD166 antigen	Q61490	3.824	1.09467						3.17667	1.34567	3.995
Alpl	Alkaline phosphatase: tissue-nonspecific isozyme	P09242			1.60133	10.4573	13.6318	20.0816	20.3909	6.59	5.94367	3.279
Ano1	Transmembrane protein 16A (Tmem16a)	Q8BHY3		1.09467		1.65533	2.10193	0.988	0.660033
Ano6	Transmembrane protein 16F (Tmem16f)	Q6P9J9	5.083	2.39333	5.81233	5.24533	1.08173	2.2716	2.53103	0.583333	2.16333
Anpep	Aminopeptidase N	P97449	4.16	5.12767	2.90433	4.94833				2.86067	3.46133	1.35267
Antxr1	Anthrax toxin receptor 1	Q9CZ52	2.09	2.07333	1.94467	1.65533	2.10193	1.5314	1.47793	1.12333
Aplp2	Amyloid-like protein 2	Q06335						0.494533		0.285333
Apmap	Adipocyte plasma membrane-associated protein	Q9D7N9						0.988	0.273767
Apr3	Apoptosis-related protein 3	Q6PGD0							0.194833
Aqp1	Aquaporin-1	Q02013		2.07333	1.31933	1.09867	0.718033			0.561667		1.306
Asah1	Acid ceramidase	Q9WV54						0.247267	0.270367		0.696667
Asz1	Uncharacterized protein	TREMBL:D6RFV1				0.27
Atp13a3	Probable cation-transporting ATPase 13A3	Q5XF89	0.356	1.424	1.94467	1.09667	2.10193	1.03687	1.67277	1.16667	1.32733
Atp1b1	Sodium/potassium-transporting ATPase subunit beta-1	P14094							0.5845	3.128	6.985
Atp1b2	Sodium/potassium-transporting ATPase subunit beta-2	P14231								1.73733	1.61333	1.64767
Atp1b3	Sodium/potassium-transporting ATPase subunit beta-3	P97370	4.556	4.13733	17.5437	11.307	7.79403	13.5348	13.0328	10.6353	10.8753	8.882
Atp6ap1	Vacuolar ATP synthase subunit S1	Q9R1Q9						0.494533	0.8179		0.300667
Atrn	Attractin	Q9WU60		0.324667
Axl	Tyrosine-protein kinase receptor UFO	Q00993		1.41933						0.276333		0.987667
B3galt6	Beta-1:3-galactosyltransferase 6	Q91Z92							0.389667
B3gnt2	UDP-GlcNAc:betaGal beta-1:3-N-acetylglucosaminyltransferase 2	Q9Z222		0.649333	0.312667	1.93467	0.3637	0.5434	1.2763	0.859667	0.315333
Bcam	Bcam protein	Q9R069								1.18467	1.012	1.32
Bmpr2	Bone morphogenetic protein receptor type-2	O35607		0.651667	1.94467	1.65533	1.3839	1.77867	2.41173	1.73733		1.671
Bsg	Basigin	P18572	7.714	9.35533	19.7917	13.2313	13.8631	15.0412	28.2194	11.7873	9.207	9.28667
Bst2	Bone marrow stromal antigen 2	Q8R2Q8	1.035	1.30333	2.27	1.376	1.73823	0.790667	3.3877	2.615	2.57767	0.676333
Cacna2d1	Voltage-dependent calcium channel subunit alpha-2/delta-1	O08532	3.125	2.78533	2.579	1.93367	1.71683	1.8031	0.660033	3.42233	0.315333	1.64067
Cadm1	Cell adhesion molecule 1	Q8R5M8	2.736	2.39567	6.52433	7.69933	6.0839	10.8444	14.0911	6.65133	3.85733	3.97867
Cadm4	Cell adhesion molecule 4	Q8R464			0.625333	0.836	1.0416					0.341667
Calcr	Calcitonin receptor	Q60755									1.848
Calu	calumenin isoform 2	TREMBL:Q3TL33	1.358	0.649333		0.818333		0.5434	0.389667	0.614	0.696667	0.683333
Calu	Calumenin	O35887	3.145	1.41933	0.325333	2.19533	0.7274	0.5434	0.389667	1.16667	1.36033	1.671
Camsap3	Calmodulin-regulated spectrin-associated protein 3	Q80VC9							0.273767
Car12	Carbonic anhydrase 12	Q8CI85		1.308		1.92533	0.708667	0.988	1.2831
Casc4	Protein CASC4	Q6P2L7						0.790133
Casd1	CAS1 domain-containing protein 1	Q7TN73						0.5434
Cd109	CD109 antigen	Q8R422		5.181	12.6567	8.26733	0.3637	1.72873	1.7535
Cd151	CD151 antigen	O35566						0.988	0.547533
Cd164	Sialomucin core protein 24	Q9R0L9		1.039				0.518967	0.660033		0.696667
Cd19	B-lymphocyte antigen CD19	P25918								0.276333
Cd200	OX-2 membrane glycoprotein	O54901						0.246733
Cd24a	Signal transducer CD24	P24807	1.444	2.99167	7.77867	4.426	3.47647	5.11263	4.35667	3.49633	2.926	3.32567
Cd276	CD276 antigen	Q8VE98	2.347	1.41933	0.334333					2.86067	2.464	1.64067
Cd320	CD320 antigen	Q9Z1P5			0.312667		0.687267		0.273767
Cd34	Hematopoietic progenitor cell antigen CD34	Q64314		0.978667	1.94467	0.27
Cd38	ADP-ribosyl cyclase 1	P56528		0.654						1.73733	1.89567	1.98933
Cd44	CD44 antigen	P15379	3.382	4.20933	6.78467	6.89967	3.52863	3.78017	9.61537	6.581	5.37533	4.26433
Cd47	Leukocyte surface antigen CD47	Q61735	8.614	2.78533	8.05333	4.14033	4.14903	5.681	10.1629	2.96533	1.39333	1.685
Cd80	Putative uncharacterized protein	Q00609	2.09	2.07333	2.279	1.65533	2.10193	1.5314	1.67277	1.73733	1.92867	1.98933
Cd82	CD82 antigen	P40237		1.30333	0.312667	0.548333		0.5434
Cd97	CD97 antigen	Q9Z0M6	1.358			0.549333				0.614	2.54467	0.636667
Cdcp1	CUB domain-containing protein 1	Q5U462				0.27
Cdh13	Cadherin-13	Q9WTR5		0.324667	2.27	1.36667	1.43607	0.988	1.08827			0.334667
Cdh2	Cadherin-2	P15116					0.665867		1.35863	1.145	0.348333
Ceacam1	Carcinoembryonic antigen-related cell adhesion molecule 1	P31809		0.976333	2.92067	2.20467	2.10193	4.7671	3.07177		1.232
Celsr1	Cadherin EGF LAG seven-pass G-type receptor 1	O35161				0.27
Celsr2	Cadherin EGF LAG seven-pass G-type receptor 2	Q9R0M0						0.247267
Chl1	Neural cell adhesion molecule L1-like protein	P70232		0.976333		1.09867	0.332933	0.493467	0.660033
Cldnd1	Claudin domain-containing protein 1	Q9CQX5	2.802	1.74633		2.49233	1.769	0.493467	1.2763	0.561667	0.315333	1.27333
Clmp	CXADR-like membrane protein	Q8R373	0.356	1.30333
Clptm1	Cleft lip and palate transmembrane protein 1 homolog	Q8VBZ3	0.646					1.5314	1.47793		1.58033	0.971333
Cnnm2	Metal transporter CNNM2	Q3TWN3									0.649
Cntfr	Ciliary neurotrophic factor receptor subunit alpha	O88507								1.685	3.85733	1.306
Col12a1	Collagen alpha-1(XII) chain	Q60847	2.446
Col18a1	Collagen alpha-1(XVIII) chain	P39061								0.561667
Col1a1	Collagen alpha-1(I) chain	P11087	2.466									0.318333
Col5a1	Collagen alpha-1(V) chain	O88207				0.279333
Col6a2	Collagen alpha-2(VI) chain	Q02788				0.279333
Col6a3	LOW QUALITY PROTEIN: collagen alpha-3(VI) chain	TREMBL:D3YWD1										0.318333
Colec12	Collectin-12	Q8K4Q8	4.912	2.718						0.570667		1.62433
Cpd	Carboxypeptidase D	O89001		1.68833		0.278333			0.194833
Cpm	Carboxypeptidase M	Q80V42										0.334667
Cr1l	Complement regulatory protein Crry	Q64735	0.712
Crlf1	Cytokine receptor-like factor 1	Q9JM58	0.323	1.68833		1.65533	2.10193	1.2597	1.8676	1.73733	1.232	1.306
Csf1	Macrophage colony-stimulating factor 1	P07141			0.625333		1.769	0.494533		3.27233	2.32467	1.94267
Csmd1	CUB and sushi domain-containing protein 1 precursor	Q923L3		0.385
Cspg4	Chondroitin sulfate proteoglycan 4	Q8VHY0	3.359	3.04967	4.18933	5.78333	2.10193	0.5434	0.389667	0.899333	1.562	3.99267
Ctns	Cystinosin	P57757	1.292		0.985			1.5314	2.8048	1.39967	1.83333
Ctsd	Cathepsin D	P18242			0.650667			1.2358	0.273767
Ctse	Envelope polyprotein	P10404	2.09	4.142		4.965	7.5974	4.8165	11.2394			0.318333
Ctsl1	Cathepsin L1	P06797						0.246733
Cxadr	Coxsackievirus and adenovirus receptor homolog	P97792		0.324667	0.668667			0.246733	0.779333
Cxcr7	C-X-C chemokine receptor type 7	P56485	0.356	0.654		0.828667			0.389667
Dag1	Dystroglycan	Q62165								0.276333		0.318333
Dsc2	Desmocollin-2	P55292					0.332933
Dsg2	Desmoglein-2	O55111				0.278333	2.35193	0.2717		2.96533	0.649	2.67267
Ece1	Endothelin-converting enzyme 1	Q4PZA2	0.646		0.659667	0.818333		0.988		0.570667	0.300667
Egfr	Epidermal growth factor receptor	Q01279	0.712	1.68833	0.312667			0.2717	0.389667
Emb	Embigin	P21995	1.035	11.939	17.8057	11.039	14.2856	14.7706	15.866	26.0727	24.343	22.58
Emc1	ER membrane protein complex subunit 1	Q8C7X2		0.981	1.285	1.376	0.354333	0.5434	0.389667
Emilin1	EMILIN-1	Q99K41	10.641	2.987								0.318333
Emp1	Epithelial membrane protein 1	P47801	3.468	3.81967	5.19067	3.86733	2.10193	7.92763	9.14317	2.57533	2.464	2.331
Emp2	Epithelial membrane protein 2	O88662						0.518433
Emr1	EGF-like module-containing mucin-like hormone receptor-like 1	Q61549	0.356
Eng	endoglin isoform 1	Q63961			1.276	0.278333	0.687267		0.663433		0.696667
Enpp1	Ectonucleotide pyrophosphatase/phosphodiesterase family member 1	P06802	1.767	0.324667		0.278333				1.12333		1.64767
Enpp3	Ectonucleotide pyrophosphatase/phosphodiesterase family member 3	Q6DYE8								0.285333	2.43467
Enpp4	Ectonucleotide pyrophosphatase/phosphodiesterase family member 4	Q8BTJ4						1.2342	0.547533
Epha1	Ephrin type-A receptor 1	Q60750								0.552667		1.671
Epha2	Ephrin type-A receptor 2	Q03145		2.07333	1.94467	2.212	1.37453	1.03687	0.389667	4.39567	3.22667	4.002
Ephb2	Ephrin type-B receptor 2	P54763	1.777	3.04967		1.65533	0.354333	1.77813	1.36203	0.868667	1.58033	1.671
Ephb4	ephrin type-B receptor 4	P54761			1.31933	1.39267	0.708667	3.26013	0.8213		1.60967	3.30233
Erbb3	Receptor tyrosine-protein kinase erbB-3	Q61526				1.377				0.285333
Ero1l	ERO1-like protein alpha	Q8R180						0.494	0.547533
Evc2	Limbin	Q8K1G2		0.327			0.332933
Extl3	Exostosin-like 3	Q9WVL6						0.741267		0.285333	0.315333	0.987667
F11r	Junctional adhesion molecule A	O88792		0.649333		1.65533	1.07237	0.246733		1.40867	0.348333
F2r	Proteinase-activated receptor 1	P30558	0.323
F3	Tissue factor	P20352	0.646		0.312667		1.7476	0.741267	0.270367	2.55367	3.729	3.272
F5	Coagulation factor V	O88783		0.324667		1.376	0.7274	0.246733	0.389667	0.285333
Fam171a1	Family with sequence similarity 171: member A1	TREMBL:A2ATK9	1.358	1.744		1.09867	1.07237
Fam189b	Fam189b Protein FAM189B	Q5HZJ5		0.327	0.334333		0.332933		0.389667		0.300667
Fam38a	Fam38a Protein PIEZO1	E2JF22	0.323					0.988	0.8179		0.601333
Fap	Seprase	P97321	1.378
Fat1	FAT tumor suppressor homolog 1	TREMBL:F2Z4A3	2.014	1.42167	1.31933	2.212	0.3637	0.494	0.735567	3.70767	2.14867	2.97
Fbln2	Fibulin-2	P37889	4.18			1.377
Fbn1	Fibrillin-1	Q61554	2.736		1.31933	1.65533	0.7274	0.988	0.544133	0.276333		1.306
Fbn1	fibrillin-1	TREMBL:A2AQ53	11.904	1.03433	1.30133	2.484	1.0202	1.8031		1.19733		0.341667
Fbn2	Fibrillin-2	Q61555	3.145
Fcgr3	low affinity immunoglobulin gamma Fc region receptor II-b isoform 1	P08508, P08101	2.802	1.30333								0.341667
Fgfr1	Basic fibroblast growth factor receptor 1	P16092	1.378	1.424		1.672	2.12067		4.16703
Fgfrl1	Fibroblast growth factor receptor-like 1	Q91V87		0.327
Fkbp10	Peptidyl-prolyl cis-trans isomerase FKBP10	TREMBL:A2A4H9								0.276333
Fkbp10	Peptidyl-prolyl cis-trans isomerase FKBP10	Q61576	7.74	3.82433	3.50267	4.14667	2.41347	4.12517	0.5845	1.535	3.289	2.345
Fkbp9	FK506-binding protein 9	Q9Z247	0.969								0.616
Fkrp	Fukutin-related protein	Q8CG64						0.247267
Fn1	Fibronectin	P11276	18.823	6.489	8.37333	5.54133	5.5784	4.37137	3.34553	8.39233	4.78867	7.302
Frem2	FRAS1-related extracellular matrix protein 2	Q6NVD0				0.279333		3.82903	3.57553	0.583333
Frrs1	Ferric-chelate reductase 1	Q8K385			0.950667		0.665867			0.307
Fstl1	Follistatin-related protein 1	Q62356	1.734	1.74867	0.647	1.65533		1.5314	1.08827
Gaa	Lysosomal alpha-glucosidase	P70699						0.518433
Gba	Glucosylceramidase	P17439		0.654		1.93367		1.7537	2.02547
Gfra1	Glial cell line derived neurotrophic factor family receptor alpha 1: isoform CRA_a	P97785								0.285333
Ggta1	N-acetyllactosaminide alpha-1:3-galactosyltransferase	P23336				0.279333
Glg1	Golgi apparatus protein 1	Q61543	2.802	2.34	1.94467	3.57967	0.332933	1.5314	1.59723	1.43033	0.949667	1.98933
Glt25d1	Glycosyltransferase 25 family member 1	Q8K297				0.279333		0.741267	0.273767
Glt8d1	Isoform 1 of Glycosyltransferase 8 domain-containing protein 1	Q6NSU3	0.356					0.247267
Gm15114	Novel protein similar to ovary testis transcribed	TREMBL:B1B0X6										0.334667
Gnptab	N-acetylglucosamine-1-phosphotransferase subunits alpha/beta	Q69ZN6		0.324667	0.312667			0.740733	1.08827	0.561667
Golm1	Golgi membrane protein 1	Q91XA2		2.07333		1.93367	1.37453	1.5314	1.08827	1.12333	1.92867	1.98933
Gpc3	Glypican-3	Q8CFZ4						0.988	0.8145	1.12333		0.636667
Gpm6b	Neuronal membrane glycoprotein M6-b	P35803	0.323		0.638	1.92633	1.0911	3.06227	2.2135	0.276333
Gpr124	Probable G-protein coupled receptor 124	Q91ZV8	1.421	1.03433
Gpr172b	Riboflavin transporter 1	Q9D8F3				0.279333
Gpr39	G-protein coupled receptor 39	Q5U431								1.12333
H2afz	Histone H2A.Z	P0C0S6							0.5845
H2-D1	H2-D1 MHC class I-alpha	TREMBL:Q31149		0.651667	0.325333					1.145		1.32
H2-D1	H2-D1 mRNA	TREMBL:Q61891	0.679	1.68833	3.23867	0.827667	0.7274	0.5434		1.461	0.300667	1.97533
H2-K1	H-2 class I histocompatibility antigen	P01901, P14428	0.722		0.325333	0.827667	1.70747			0.868667	0.348333
H60a	Histocompatibility antigen 60a	TREMBL:O77968		1.09467		1.376	0.708667
Hgsnat	Heparan-alpha-glucosaminide N-acetyltransferase	Q3UDW8							0.389667
Hs2st1	Heparan sulfate 2-O-sulfotransferase 1	Q8R3H7		0.654		1.106	2.4041	1.48147	1.55347	0.829		0.334667
Hsp90b1	Endoplasmin	P08113	0.646					0.988	0.273767
Hspg2	Basement membrane-specific heparan sulfate proteoglycan core protein	Q05793	6.474	5.181	1.60133	5.22567	2.10193	1.77813	2.72587	2.24667	0.315333	2.64233
Hyou1	Hypoxia up-regulated protein 1	Q9JKR6	3.511	5.77467	2.92067	5.24633	5.50483	5.82893	6.38033	4.61067	4.807	4.648
Icam1	Intercellular adhesion molecule 1	P13597	3.102	0.976333	1.94467	2.212		1.03793		3.16767	11.8323	4.25733
Idh1	Isocitrate dehydrogenase [NADP] cytoplasmic	O88844			0.334333
Igdcc4	Immunoglobulin superfamily DCC subclass member 4	Q9EQS9							0.194833
Igf1r	Insulin-like growth factor 1 receptor	Q60751	0.646		1.67167		0.332933	5.43453	4.94097	0.561667	3.06533
Igf2r	Cation-independent mannose-6-phosphate receptor	Q07113	2.09	2.071	0.325333	1.09767		0.741267	2.29243	2.55367	1.92867	1.97533
Igsf8	Immunoglobulin superfamily member 8	Q8R366		0.324667				1.50643	1.83063		0.300667
Il1rap	Interleukin-1 receptor accessory protein	Q61730							0.194833
Il6st	Interleukin-6 receptor subunit beta	Q00560	0.356	0.978667	0.325333				0.194833
Impad1	Inositol monophosphatase 3	Q80V26						1.7537	2.2169
Insr	Insulin receptor	P15208		2.34233		0.828667	1.39327	2.37147	3.23143	2.373	2.62533	3.01433
Itfg3	Protein ITFG3	Q8C0Z1	0.646		1.979	1.36867	0.7274	2.0254	1.90277		0.916667
Itga1	Integrin alpha-1	Q3V3R4	2.413		0.325333					1.694	0.315333	1.62433
Itga11	Integrin alpha-11	P61622	4.77
Itga3	Integrin alpha-3	Q62470		1.68833	1.94467	2.212	1.37453			2.597	3.85733	1.98933
Itga4	Integrin alpha-4	Q00651	1.012
Itga5	Integrin alpha-5	P11688	1.055			0.27	0.3637	1.01243	0.389667	4.217	4.67867	8.496
Itga6	Integrin alpha-6	Q61739		0.654	1.94467	1.65533	1.4267		0.9304	0.552667	2.62533	0.636667
Itgav	Integrin alpha-V	TREMBL:A2AKI5				1.65533	1.73823		0.5845	1.43033	1.628	0.978333
Itgav	Integrin alpha-V	P43406	13.176	10.965	4.21467	9.933	9.27023	3.26067	6.7736	6.53767	3.82433	3.279
Itgb1	Integrin beta-1	P09055	8.35	6.547	4.88333	5.49767	7.63753	4.0253	1.47793	7.30867	6.76867	9.62833
Itgb4	Integrin beta-4	A2A863			0.647	1.36767
Itgb5	Integrin beta-5	O70309		0.327						0.285333
Itgb7	Integrin beta-7	P26011										0.334667
Itpr1	Inositol 1:4:5-trisphosphate receptor type 1	P11881							0.389667
Jag1	Protein jagged-1	Q9QXX0						0.8151		0.570667		0.669333
Kcnb1	Potassium voltage-gated channel subfamily B member 1	Q03717								0.307
Kdelc1	KDEL motif-containing protein 1	Q9JHP7							0.389667
Kiaa1549	UPF0606 protein KIAA1549	Q68FD9						0.247267
Kirrel	Kin of IRRE-like protein 1	Q80W68		0.649333		0.837	0.354333	0.7418	1.7517
Krt77	Keratin: type II cytoskeletal 1b	Q6IFZ6	0.323		0.985				0.194833
L1cam	Neural cell adhesion molecule L1	P11627								1.13233		0.676333
Lama1	Laminin subunit alpha-1	P19137			0.959667	6.64	9.6592	5.87887	6.57857	1.73733
Lama4	Laminin subunit alpha-4	P97927		0.324667	0.312667	1.377		0.246733
Lama5	Laminin subunit alpha-5	Q61001		6.162	5.50867	8.259	8.845	8.4466	8.67277	9.81	4.378	9.886
Lamb1	Laminin subunit beta-1	P02469		1.09467	1.64467	4.95133	4.12093	5.8539	4.4304	4.04533		3.01433
Lamc1	Laminin subunit gamma-1	P02468		4.47133	5.79067	7.152	8.032	6.84137	8.169	7.77467	5.76767	5.61933
Lamp1	Lysosome-associated membrane glycoprotein 1	P11438	3.102	1.744	5.834	3.85167	1.08173	13.436	11.4792	4.524	6.226	5.87467
Lamp2	Lysosome-associated membrane glycoprotein 2	P17047	0.646		1.94467	0.279333		3.23623	3.54717
Ldlr	Low-density lipoprotein receptor	P35951							0.194833
Lgals3bp	Galectin-3-binding protein	Q07797	2.09			0.549333				0.285333		0.334667
Lman2	Vesicular integral-membrane protein VIP36	Q9DBH5		0.654						1.73733	0.916667	1.98933
Lmbrd1	Probable lysosomal cobalamin transporter	Q8K0B2	0.712	0.654		1.38433	0.332933	0.5434	0.544133	1.73733		0.683333
Lnpep	Leucyl-cystinyl aminopeptidase	Q8C129	2.09	4.20467	1.914	3.03233	2.46563	2.54437	3.1439	2.02267	1.92867	1.98933
Lpar4	Lysophosphatidic acid receptor 4	Q8BLG2	2.09							1.73733	1.265	1.64767
Lpar6	Lysophosphatidic acid receptor 6	Q8BMC0							0.389667
Lphn2	Latrophilin-2 (Fragment)	Q8JZZ7								0.552667		0.318333
Lrp1	Prolow-density lipoprotein receptor-related protein 1	Q91ZX7	10.549	18.5997	6.49367	10.4887	0.332933	2.2971	2.60657	7.818	1.50333	6.923
Lrpap1	Alpha-2-macroglobulin receptor-associated protein	P55302	0.323					0.494	0.8179		0.616
Lrrc8b	Leucine-rich repeat-containing protein 8B	Q5DU41				0.828667
Lrrn4	Neuronal leucine rich repeat-4	P59383								1.73733
Ltbp1	Latent-transforming growth factor beta-binding protein: isoform 1L	Q8CG19	1.368			0.27
Ltbp2	Latent-transforming growth factor beta-binding protein 2	O08999	0.712
Ly6g6c	Lymphocyte antigen 6 complex locus protein G6c	Q9Z1Q4			0.959667	2.20367	6.08777	1.77813
Ly75	Lymphocyte antigen 75	Q60767		1.74867	0.650667	1.09867	2.10193	1.5314	2.64693	2.04433	1.298	1.98933
M6pr	Cation-dependent mannose-6-phosphate receptor	P24668		1.30333		0.54		1.5553			3.55667	1.98
Mad1l1	Mitotic spindle assembly checkpoint protein MAD1	Q9WTX8								0.307
Man1a2	Mannosyl-oligosaccharide 1:2-alpha-mannosidase IB	P39098				0.557667		0.246733	0.8145
Man2a1	Alpha-mannosidase 2	P27046	1.734			0.558667					0.315333	0.653
Man2a2	mannosidase 2: alpha 2	TREMBL:Q197W7				0.278333
Maoa	Amine oxidase [flavin-containing] A	Q64133						0.247267
Mcam	Cell surface glycoprotein MUC18	Q8R2Y2									0.931333
Mcoln1	Mucolipin-1	Q99J21			0.334333	0.828667				0.276333
Mela	Envelope protein	TREMBL:P70356	0.732					0.494533
Met	Hepatocyte growth factor receptor	P16056		0.327
Mfap3l	Isoform 1 of Microfibrillar-associated protein 3-like	Q9D3X9	0.646
Mfap4	Microfibril-associated glycoprotein 4	Q9D1H9	1.724
Mfge8	Lactadherin	P21956							0.389667
Mfsd2a	Major facilitator superfamily domain-containing protein 2A	Q9DA75		0.649333	1.94467	1.65533	3.46443	3.30953	2.6855	2.04433	0.348333	1.64767
Mfsd8	Major facilitator superfamily domain-containing protein 8	Q8BH31	1.088						0.389667
Mgat5	Alpha-1:6-mannosylglycoprotein 6-beta-N-acetylglucosaminyltransferase A	Q8R4G6			0.312667
Mme	Neprilysin	Q61391		0.77	0.312667	1.65533	1.43607		0.389667	1.39067	0.946	2.02667
Mppe1	Metallophosphoesterase 1	Q80XL7	0.712					0.2717	0.389667
Mpzl1	myelin protein zero-like protein 1	Q3TEW6	0.712	2.07333	0.334333	0.556667	2.10193	1.2597	0.547533		0.931333
Mrc2	Macrophage mannose receptor 2	Q64449	6.187	4.35533		1.93367		0.8151		3.76	0.997333	2.64233
Msln	Mesothelin	Q61468		3.103	2.32233	6.62133	3.23583
Msr1	Macrophage scavenger receptor types I and II	P30204	3.468	1.03433		0.278333	0.332933
Muc4	Mucin-4	Q8JZM8						0.2717
Naglu	alpha-N-acetylglucosaminidase	TREMBL:A2BFA6						0.494
Ncam1	Neural cell adhesion molecule 1	P13595	3.491	3.37667	3.24233	1.95233	3.50723	2.7911	3.07177	2.35133	4.23867	2.37067
Ncstn	Nicastrin	P57716			4.52733			1.75423	0.858267	0.276333	0.601333	0.318333
Neo1	Neogenin	P97798	1.335					0.494			0.300667
Nid2	Nidogen-2	O88322			0.325333	1.09867		0.246733	0.663433	1.73733	0.300667	1.306
Npc1	Niemann-Pick C1 protein	O35604							0.389667	1.12333
Npr3	Atrial natriuretic peptide clearance receptor	P70180		0.327
Nptn	Neuroplastin	P97300	5.367	13.3723	16.649	14.5967	10.9481	16.5764	12.3728	8.98467	4.50633	5.66367
Nrp1	Neuropilin-1	P97333	1.335	1.36367						1.10533
Nrp2	Neuropilin-2	O35375	1.055	0.77	0.312667			1.5314	1.47793	1.73733		1.65467
Nt5e	5'-nucleotidase	Q61503		4.796	7.78767	4.43433	4.20387	3.0628	0.9304	3.137		4.98033
Nup210	Nuclear pore membrane glycoprotein 210	Q9QY81				0.549333			0.273767
Odz4	Teneurin-4	Q3UHK6				0.556667					0.315333
Osmr	Oncostatin-M specific receptor subunit beta	O70458	1.691	0.327		0.556667
Ostm1	Osteopetrosis-associated transmembrane protein 1	Q8BGT0						0.790667	0.389667
P2rx4	P2X purinoceptor 4	Q9JJX6	0.646			1.09767
P4ha1	Prolyl 4-hydroxylase subunit alpha-1	Q60715	0.323
Panx1	Pannexin-1	Q9JIP4			0.334333	0.27		0.493467	0.8145
Pcdh1	Protocadherin 1	TREMBL:Q2TJH4								1.443	0.630667
Pcdh7	Protocadherin 7	TREMBL:A2RS43		2.72267	0.334333	1.65533				1.73733		1.306
Pcdhgc3	Protocadherin gamma subfamily C: 3	TREMBL:Q91XX1				1.65533	0.3637	0.988	2.06243	0.838
Pcyox1	Prenylcysteine oxidase	Q9CQF9				1.65533	0.718033	1.5314	1.20757		0.696667
Pcyox1l	Prenylcysteine oxidase-like	Q8C7K6						0.247267
Pdgfra	Alpha-type platelet-derived growth factor receptor	P26618	1.767
Pdgfrb	Beta-type platelet-derived growth factor receptor	P05622	2.479		0.985							0.334667
Pecam1	Platelet endothelial cell adhesion molecule	Q08481								2.01367	1.34567	1.98933
Pigs	GPI transamidase component PIG-S	Q6PD26				0.27			0.540733		0.348333
Pigt	GPI transamidase component PIG-T	Q8BXQ2							0.389667
Plaur	Urokinase plasminogen activator surface receptor	P35456		0.976333	2.926	1.63867	1.4548	0.247267		3.69867	3.44667	3.63
Plod1	Procollagen-lysine:2-oxoglutarate 5-dioxygenase 1	Q9R0E2	1.012	0.651667	1.25067	0.828667				0.570667
Plod2	Procollagen-lysine:2-oxoglutarate 5-dioxygenase 2	Q9R0B9	0.356	0.324667		0.278333		1.77813	1.47793	0.614	1.61333	0.683333
Pltp	Phospholipid transfer protein	P55065						0.790133	0.663433
Plxdc2	Plexin domain-containing protein 2	Q9DC11	1.012
Plxna1	Plexin-A1	P70206		3.495	2.90433	3.04067	2.11397	2.7911	2.13797	2.63667	1.92867	1.35967
Plxnb1	Plexin-B1	Q8CJH3		0.981	0.647				0.389667	0.829	0.348333	1.00167
Plxnb2	Plexin-B2	TREMBL:B2RXS4	1.681	2.13133	5.196	6.344	2.1113	2.49497	2.8048	1.17567	2.19633	1.018
Podxl	Podocalyxin-like protein 1	Q9R0M4						2.22273	1.89937
Pofut2	GDP-fucose protein O-fucosyltransferase 2	Q8VHI3	0.712
Pomt2	Protein O-mannosyl-transferase 2	Q8BGQ4							0.389667
Postn	Periostin	Q62009	0.323
Ppap2a	Lipid phosphate phosphohydrolase 1	Q61469						0.741267	0.273767			0.334667
Ppm1l	Protein phosphatase 1L	Q8BHN0	0.689	0.385		1.09867		1.5314	1.47793
Prnp	Major prion protein	P04925	3.814	4.033	5.50333	2.482	2.45627	1.30857	1.08827	2.63667	1.92867	2.67267
Procr	Endothelial protein C receptor	Q64695	0.323	1.155
Prom1	Prominin-1	O54990			1.94467	2.76033	1.07237	6.27407	7.54593	1.40867
Prom2	Prominin-2	Q3UUY6				1.942
Prtg	Protogenin	Q2EY15								2.55367
Psap	Sulfated glycoprotein 1	Q61207	0.323					1.23527
Ptgfrn	Prostaglandin F2 receptor negative regulator	Q9WV91	4.912	5.00467	6.49367	6.05433	5.63993	6.64457	6.1787	4.87433	4.774	1.64767
Ptk7	Tyrosine-protein kinase-like 7	Q8BKG3	14.896	13.5253	13.6417	7.18533	12.3534	15.3634	10.6193	14.0033	15.763	16.6563
Ptprf	Receptor-type tyrosine-protein phosphatase F	A2A8L5								0.285333
Ptprg	Receptor-type tyrosine-protein phosphatase gamma	Q05909	0.646	0.649333		1.38633	0.3637	1.2597	0.9372	1.983		0.318333
Ptprj	Receptor-type tyrosine-protein phosphatase eta	Q64455				2.74467	2.45627	1.77813	2.8014	0.583333	0.300667
Ptprk	Receptor-type tyrosine-protein phosphatase kappa	P35822								0.285333	0.630667
Ptprm	Receptor-type tyrosine-protein phosphatase mu	P28828	0.323			0.826667
Ptprz1	Protein tyrosine phosphatase: receptor type Z: polypeptide 1	TREMBL:B2RXS8		0.327
Pttg1ip	Pituitary tumor-transforming gene 1 protein-interacting protein	Q8R143							0.194833
Pvr	Tumor-associated glycoprotein E4	TREMBL:Q60977		0.654	0.312667	0.837	0.332933
Pvrl1	Poliovirus receptor-related protein 1	Q9JKF6		1.74633	0.985	2.754	2.10193	1.23527	1.47793	2.86067	2.84533	1.306
Pvrl2	Poliovirus receptor-related protein 2	P32507								0.868667	0.616	0.334667
Qsox2	Sulfhydryl oxidase 2	Q3TMX7		0.324667				0.790133	0.547533
Rcn3	Reticulocalbin-3	Q8BH97	0.323
Rhbdf2	Inactive rhomboid protein 2	Q80WQ6			0.312667
Rnf13	E3 ubiquitin-protein ligase RNF13	O54965	1.012					3.21127	2.4503		0.300667
Ror2	Tyrosine-protein kinase transmembrane receptor ROR2	Q9Z138			0.659667			0.246733		0.614
Rpn1	Dolichyl-diphosphooligosaccharide--protein glycosyltransferase subunit 1	Q91YQ5						0.246733
Rps8	40S ribosomal protein S8	P62242								0.276333
Rtn4r	Reticulon-4 receptor	Q99PI8		0.327
Ryk	Tyrosine-protein kinase RYK	Q01887	0.712	0.649333		0.819333
S1pr1	Sphingosine 1-phosphate receptor 1	O08530, Q91X56					0.354333
S1pr2	Sphingosine 1-phosphate receptor 2	P52592	2.09	2.07333	1.31933	1.93367	0.708667		0.8145	1.73733	2.53	1.98933
Scara3	Scavenger receptor class A member 3	Q8C850		1.30333
Scarb2	Lysosome membrane protein 2	O35114	2.09	2.07567	5.178	4.68567	3.12213	5.77953	8.59563	1.73733	1.92867	1.011
Sel1l	Protein sel-1 homolog 1	Q9Z2G6					0.332933	0.493467	0.389667
Sema4c	Semaphorin-4C	Q64151								0.552667
Sema4d	Semaphorin-4D	O09126		0.324667		1.65533	1.73823	1.01243	0.273767	1.73733	0.979
Serpinh1	Serpin H1	P19324	1.098
Sgcb	Beta-sarcoglycan	P82349	0.323	0.651667
Sidt2	SID1 transmembrane family member 2	Q8CIF6						0.246733			0.300667	0.318333
Sil1	Nucleotide exchange factor SIL1	Q9EPK6			0.325333			0.5434
Sirpa	Tyrosine-protein phosphatase non-receptor type substrate 1	P97797										0.318333
Slc12a2	Solute carrier family 12 member 2	P55012			2.93867	1.92633	0.3637	4.1496	4.59007	3.352	3.85733	1.64067
Slc12a4	Solute carrier family 12 member 4	Q9JIS8	1.012	1.41933	1.94467	1.09867	0.7274		0.9372	1.12333	1.232	1.306
Slc12a7	Solute carrier family 12 member 7	Q9WVL3						0.247267	0.9338
Slc12a9	Solute carrier family 12 member 9	Q99MR3	0.356	0.324667		1.09867	0.7274	0.493467	2.06243	0.285333
Slc15a1	Solute carrier family 15 member 1	TREMBL:E9QMX3									0.616
Slc15a4	Solute carrier family 15 member 4	Q91W98				0.549333		2.81553	0.735567
Slc17a5	Sialin	Q8BN82			0.650667
Slc19a2	Thiamine transporter variant b	TREMBL:Q8BRH5			0.625333		0.3637
Slc1a4	Neutral amino acid transporter A	O35874	3.481	2.129	3.86767	1.376	2.10193	1.5314	1.47793	0.614	0.663667	3.356
Slc1a5	Neutral amino acid transporter B(0)	P51912	2.09	1.68833	1.632			0.2717	1.44277			0.683333
Slc22a21	Solute carrier family 22 member 21	Q9WTN6					0.3637	0.2717	0.273767	1.12333	1.232	0.987667
Slc23a2	Solute carrier family 23 member 2	Q9EPR4								1.43033	1.92867	1.306
Slc24a6	Sodium/potassium/calcium exchanger 6	Q925Q3						1.03793	1.47793
Slc26a2	Sulfate transporter	Q62273			0.668667						0.300667
Slc26a6	Anion exchanger SLC26A6a	TREMBL:E9Q4D3				1.376	0.354333		0.273767		1.232
Slc29a1	Equilibrative nucleoside transporter 1	Q9JIM1		2.40033	3.88933	1.65533	3.43367	2.8405	3.57733	3.19833	9.99533	2.991
Slc2a1	Solute carrier family 2: facilitated glucose transporter member 1	P17809	1.378	3.22367	1.003	5.532	6.6628	7.40973	9.38517	12.118	9.10067	9.22367
Slc2a3	Solute carrier family 2: facilitated glucose transporter member 3	P32037		1.41933	5.20867	5.26633	8.03733	7.92817	18.0685	12.9993	12.122	10.5507
Slc30a1	Zinc transporter 1	Q60738							0.389667	1.154		0.318333
Slc39a10	Zinc transporter ZIP10	Q6P5F6		2.347	1.56333	2.212	4.13967	7.43497	2.17653	3.50533	1.045	2.66567
Slc39a14	Zinc transporter ZIP14	Q75N73	0.732	2.07333	1.93567	2.20367	2.43487	1.77867	1.32007	2.04433	2.277	1.98933
Slc39a6	Zinc transporter ZIP6	Q8C145	0.646	4.411	3.23867	3.591	2.8815	3.33397	2.4521	1.73733	1.92867	1.65467
Slc3a2	4F2 cell-surface antigen heavy chain	P10852	12.042	8.11467	16.9037	13.7857	8.81423	19.3406	27.2417	15.8383	19.6643	18.8847
Slc43a1	Large neutral amino acids transporter small subunit 3	Q8BSM7	0.356	0.654				0.5434	0.5845	2.88233	2.91133	1.685
Slc44a2	Choline transporter-like protein 2	Q8BY89	2.057	0.981	1.94467	1.93467	1.43607	2.5194	1.8676	2.29	1.59867	3.00033
Slc45a4	Solute carrier family 45 member 4	Q0P5V9					0.354333
Slc46a1	Proton-coupled folate transporter	Q6PEM8		1.36367		1.106	1.0416	1.5314	1.08827	1.73733	1.61333
Slc4a7	Sodium bicarbonate cotransporter 3	Q8BTY2	1.378	1.41933	2.59167	3.31067	3.18367	3.3345	3.34553	3.751	3.85733	4.63867
Slc5a11	Sodium/myo-inositol cotransporter 2	Q8K0E3									2.673
Slc5a3	Sodium/myo-inositol cotransporter	Q9JKZ2				1.376	0.354333		0.194833
Slc6a15	Sodium-dependent neutral amino acid transporter B(0)AT2	Q8BG16						1.2358	0.270367
Slc6a6	Sodium- and chloride-dependent taurine and beta-alanine transporter	O35316	0.366		1.31933		0.3637	0.988	1.47793	0.276333	1.232	0.318333
Slc6a8	Sodium- and chloride-dependent creatine transporter 1	Q8VBW1	1.378							0.614
Slc6a9	Sodium- and chloride-dependent glycine transporter 1	P28571	0.323
Slc7a1	High affinity cationic amino acid transporter 1	Q09143	1.757	4.08633	1.31933	4.13	6.6481	6.9168	7.08073	4.067	1.232	1.98933
Slco3a1	Solute carrier organic anion transporter family member 3A1	Q8R3L5		1.74633	1.94467	1.65533	2.1113	0.247267	0.389667	0.552667		0.987667
Slco4a1	Solute carrier organic anion transporter family member 4A1	Q8K078									0.300667	0.318333
Slco4c1	Solute carrier organic anion transporter family member 4C1	Q8BGD4							0.660033
Slco5a1	Solute carrier organic anion transporter family: member 5A1	TREMBL:E9PVD9							0.660033
Smc2	Structural maintenance of chromosomes protein 2	Q8CG48	0.366
Smpdl3b	Acid sphingomyelinase-like phosphodiesterase 3b	P58242			1.30667			4.84093	1.7517
Sort1	Sortilin	Q6PHU5						0.740733	0.8145	0.552667	1.26133	0.669333
Sppl2b	Isoform 1 of Signal peptide peptidase-like 2B	Q3TD49		0.654	0.625333		0.332933	1.5314	1.47793
Ssr2	Translocon-associated protein subunit beta	Q9CPW5			1.94467	1.93567	0.3637	1.23527	1.82723	0.838	1.232	0.971333
St14	Suppressor of tumorigenicity protein 14	P56677		0.327	1.003	2.49233	3.46443	0.493467		0.276333	0.300667	0.318333
St3gal1	CMP-N-acetylneuraminate-beta-galactosamide-alpha-2:3-sialyltransferase 1	P54751	0.356
Stt3a	Dolichyl-diphosphooligosaccharide--protein glycosyltransferase subunit STT3A	P46978	1.055		0.312667	0.837		1.50697	1.629	0.552667	0.601333
Stt3b	Dolichyl-diphosphooligosaccharide--protein glycosyltransferase subunit STT3B	Q3TDQ1	0.712	0.978667		2.20467	0.708667	0.790667	2.29583		0.315333
Sulf2	Extracellular sulfatase Sulf-2	Q8CFG0		0.649333					0.389667
Sun2	SUN domain-containing protein 2	Q8BJS4										0.318333
Sv2b	Synaptic vesicle glycoprotein 2B	Q8BG39				0.556667	0.354333	1.5314	1.08827
Sypl1	Synaptophysin-like protein 1	O09117	1.378	1.744	1.94467	2.482	1.43607	3.0628	3.34553	1.73733	1.92867	1.98933
Tacstd2	Tumor-associated calcium signal transducer 2	Q8BGV3				1.09867	1.02957	0.518967		0.285333
Tek	Angiopoietin-1 receptor	Q02858		0.651667		0.278333		0.741267
Tfpi	Tissue factor pathway inhibitor	O54819		0.651667		0.54		0.7657	0.8145	0.276333		0.66
Tfrc	Transferrin receptor protein 1	Q62351		0.324667	1.94467	2.752	1.79977	6.29903	5.52207	3.137	4.17267	2.64233
Tgoln1	Trans-Golgi network integral membrane protein 1	Q62313	0.712	4.03767	1.25067		0.332933	3.0628	2.3362	2.364	1.99467	1.70133
Thbd	Thrombomodulin	P15306	2.466	0.324667		0.279333					1.848
Thbs1	Thrombospondin-1	P35441	1.421	0.654	0.668667			1.58133	0.389667	0.285333	0.696667	1.025
Thbs2	Thrombospondin-2	Q03350	0.366
Thy1	Thy-1 membrane glycoprotein	P01831	3.481	4.592	3.264	3.31067	3.84017	2.0748	2.02207	2.63667	2.62533	4.009
Tm2d1	TM2 domain-containing protein 1	Q99MB3					0.3637	0.494	0.270367		0.300667
Tm2d3	TM2 domain-containing protein 3	Q8BJ83							0.270367
Tm4sf1	Transmembrane 4 L6 family member 1	Q64302				0.27
Tm9sf1	Transmembrane 9 superfamily member 1	Q9DBU0	1.378			0.819333	0.354333	0.988	1.08827	0.552667	0.601333	1.64767
Tm9sf3	Transmembrane 9 superfamily member 3	Q9ET30	2.436	4.149	1.276	2.212	2.43487	3.06333	0.9304	1.768	2.926	3.61367
Tmed4	Transmembrane emp24 domain-containing protein 4	Q8R1V4			0.312667			0.7402		0.276333
Tmed9	Transmembrane emp24 domain-containing protein 9	Q99KF1	1.734		1.276	0.827667		2.02593	1.90617	2.32967	2.16333	1.98933
Tmeff1	Tomoregulin-1	Q6PFE7		0.976333		1.09767	1.3839	0.765167	1.2831	1.73733	1.61333	1.98933
Tmem104	Transmembrane protein 104	Q3TB48			0.625333			0.5434		0.307
Tmem132a	Transmembrane protein 132A	Q922P8						0.988	1.08827	0.276333
Tmem150a	Transmembrane protein 150A	Q91WN2							0.389667		0.649
Tmem181a	Transmembrane protein 181A	TREMBL:Q3U3W2	1.714	0.385	1.30667	2.19333		2.7911	1.8608	2.32967		1.00167
Tmem2	Transmembrane protein 2	Q5FWI3	0.712	1.039	0.312667	1.38433	1.39327	1.28467	2.64173	1.73733	4.53567	1.98933
Tmem231	Transmembrane protein 231	Q3U284						0.247267
Tmem245	hypothetical protein LOC242474	TREMBL:D3YWD3						0.5434
Tmem259	Membralin	Q8CIV2							0.389667
Tmem26	Transmembrane protein 26	Q3UP23	1.035
Tmem63b	Transmembrane protein 63B	Q3TWI9		0.324667		1.65533	1.05097	0.988	1.47793	1.73733	1.232	1.306
Tmem87a	Transmembrane protein 87A	Q8BXN9	1.055	4.08867	3.88933	2.754	3.84953	2.81553	4.00557	3.78167	3.16067	3.98567
Tmem87b	Transmembrane protein 87B	Q8BKU8		0.324667					0.389667
Tmprss4	Transmembrane protease serine 4	Q8VCA5			0.625333
Tnc	Tenascin	Q80YX1	5.894			0.27				2.58433	1.881	1.98933
Tnfrsf10b	Tumor necrosis factor receptor superfamily member 10B	Q9QZM4		0.651667		0.826667	0.665867
Tnfsf9	Tumor necrosis factor ligand superfamily member 9	P41274		2.07333		1.93467	1.39327
Tnmd	Tenomodulin	Q9EP64	0.323
Tor1aip1	Torsin-1A-interacting protein 1	Q921T2						0.2717
Tpbg	Trophoblast glycoprotein	Q9Z0L0	0.366		0.325333	3.01267	0.7274	2.27213	2.17313	3.43133	1.232	2.99333
Tpcn1	Two pore calcium channel protein 1	Q9EQJ0			0.312667			0.765167	0.663433
Tpst2	Protein-tyrosine sulfotransferase 2	O88856						1.2597	0.663433
Trpc6	Short transient receptor potential channel 6	Q61143				1.376	0.354333	0.247267	0.735567
Trpv4	Transient receptor potential cation channel subfamily V member 4	Q9EPK8		0.654	0.638
Tspan13	Tetraspanin-13	Q9D8C2		0.327			0.665867	0.988	1.08827	1.17567	1.265	0.971333
Tspan3	Tetraspanin-3	Q9QY33	1.358	1.41933		0.27		0.494
Tspan31	Tetraspanin-31	Q9CQ88	1.378		0.334333	1.09867	0.3637	1.48147	3.3807	1.12333	4.61267
Tspan6	Tetraspanin-6	O70401	0.323	2.99633	0.950667	1.106	2.04977	4.93973	3.3841	1.535	1.045	0.683333
Ttyh3	Protein tweety homolog 3	Q6P5F7									0.300667
Txndc15	Thioredoxin domain-containing protein 15	Q6P6J9							0.389667
Unc5b	Isoform 1 of Netrin receptor UNC5B	Q8K1S3	0.356							1.73733	0.649	1.98933
Unc5c	Isoform 1 of Netrin receptor UNC5C	O08747, Q8K1S3										1.004
Upk1b	Uroplakin-1b	Q9Z2C6		0.324667		0.27
Vcam1	Vascular cell adhesion protein 1	P29533	2.09	2.07333	1.94467	1.65533	2.10193	1.77867	0.544133	1.73733	1.628	1.98933
Vcan	Versican core protein	Q62059						0.988	1.67277
Vtn	Vitronectin	P29788				3.03133	2.12333	3.0628	2.6855	0.561667
Wnt5a	Protein Wnt-5a	P22725							0.194833
Xpnpep2	X-prolyl aminopeptidase (Aminopeptidase P) 2: membrane-bound	TREMBL:Q8BU59						1.8031	0.8179
