# Supplementary material for: CD24 tracks divergent pluripotent states in mouse and human cells
Source: Nat Commun. 2015 Jun 16;6:7329. doi: 10.1038/ncomms8329 (PMC4490408; doi:10.1038/ncomms8329)
Supplement: Supplementary Data 5 — Combined cell surface protein data and associated global proteome data. A list of those proteins of the project's global proteomics data which overlapped those proteins identified by cell surface capture. The quantitative values are relative, not absolute, and are on a log 2 scale. There is no basis for comparison between proteins, only between time points for a given protein. For example, if protein A has a value of 0.0 on Day 0, and protein B has a value of -1.0, that does not indicate there was twice of much of protein A as protein B on that day. [file ncomms8329-s6.xls]

## Sheet: Description
Supplementary Data 5: Combined cell surface protein data and associated global proteome data.
A list of those proteins of the project's global proteomics data which overlapped those proteins identified by cell surface capture. The quantitative values are relative, not absolute, and are on a log 2 scale. There is no basis for comparison between proteins, only between time points for a given protein. For example, if protein A has a value of 0.0 on Day 0, and protein B has a value of -1.0, t…

## Sheet: Table S3
H = DOX High	L = DOX Low
Protein ID (SWISS-PROT)	Gene Name	Day 0H	Day 2H	Day 5H	Day 8H	Day 11H	Day 16H	Day 18H	2oIPS	rtTA ES	1oIPS	Day 16L	Day 21L	Day 21L-0	Description
P41233	Abca1	-0.00939388	0.413231	0.264506	0.373342	0.0623198	0.279252	0.334172	-1.01152	-1.37089	-1.48992	-0.560054	-1.9049	-2.17115	ATP-binding cassette sub-family A member 1 OS=Mus musculus GN=Abca1 PE=1 SV=3 - [ABCA1_MOUSE]
O35379	Abcc1	0.540305	0.0993465	0.248372	0.118877	0.128446	-0.12672	-0.146838	0.142561	-0.379395	-0.00992779	-0.235644	-0.0866915	0.162933	Multidrug resistance-associated protein 1 OS=Mus musculus GN=Abcc1 PE=2 SV=1 - [MRP1_MOUSE]
P24638	Acp2	1.53465	-0.185247	-0.192293	-0.645168	-0.580781	-0.701944	-0.938396	0.142415	-0.514326	-0.350038	-0.348402	-0.181499	0.590697	Lysosomal acid phosphatase OS=Mus musculus GN=Acp2 PE=2 SV=2 - [PPAL_MOUSE]
O35598	Adam10	0.68678	0.117022	0.12682	0.302292	-0.0713769	-0.0171443	-0.185992	-0.337621	-1.02365	-1.01752	-0.976866	-1.24651	-1.25758	ADAM 10 OS=Mus musculus GN=Adam10 PE=1 SV=1 - [ADA10_MOUSE]
P09242	Alpl	-1.58033	-1.65246	-1.00819	-0.0999872	0.332281	0.90357	0.66308	0.130997	-0.0822052	-0.106972	0.85287	-1.14049	-0.992123	Alkaline phosphatase, tissue-nonspecific isozyme OS=Mus musculus GN=Alpl PE=2 SV=1 - [PPBT_MOUSE]
P97449	Anpep	0.993694	0.809945	-0.147403	0.111842	-0.606879	-1.21081	-1.05748	-0.143234	-0.0149755	-0.242005	-1.47859	-0.420388	-0.674325	Aminopeptidase N OS=Mus musculus GN=Anpep PE=1 SV=4 - [AMPN_MOUSE]
Q06335	Aplp2	0.412374	-0.0737434	-0.29386	-0.671085	-0.323951	-0.592663	-0.300283	0.99682	0.934634	0.360366	0.627851	0.384855	0.574195	Amyloid-like protein 2 OS=Mus musculus GN=Aplp2 PE=1 SV=3 - [APLP2_MOUSE]
Q9D7N9	Apmap	0.359687	0.722332	0.181316	-0.00956758	-0.0973354	-0.00959445	0.187949	-0.10885	-0.0366917	-0.496738	0.403718	0.231053	0.0470284	Adipocyte plasma membrane-associated protein OS=Mus musculus GN=Apmap PE=1 SV=1 - [APMAP_MOUSE]
Q9WV54	Asah1	0.916254	-0.490046	-0.00141948	-0.0186212	-0.271117	-0.406205	-0.736394	0.529133	-0.114401	0.242773	-0.404515	-0.523023	0.163248	Acid ceramidase OS=Mus musculus GN=Asah1 PE=2 SV=1 - [ASAH1_MOUSE]
P14094	Atp1b1	0.456181	0.0690935	-0.416298	-0.160631	-0.0534926	-1.16762	-1.03653	1.16105	1.38238	0.442383	-0.688109	-0.312079	-0.154775	Sodium/potassium-transporting ATPase subunit beta-1 OS=Mus musculus GN=Atp1b1 PE=1 SV=1 - [AT1B1_MOUSE]
P97370	Atp1b3	0.0372567	0.153539	0.504076	0.54808	0.0401755	-0.0722951	-0.46545	-0.167027	-0.814453	-0.148401	0.026566	-0.0853314	-3.78088e-05	Sodium/potassium-transporting ATPase subunit beta-3 OS=Mus musculus GN=Atp1b3 PE=1 SV=1 - [AT1B3_MOUSE]
Q91Z92	B3galt6	0.854454	-0.346541	0.107636	-0.571565	-0.105447	0.191707	0.316005	0.124928	-0.0844729	0.106755	1.63274	1.36017	1.85565	Beta-1,3-galactosyltransferase 6 OS=Mus musculus GN=B3galt6 PE=2 SV=1 - [B3GT6_MOUSE]
P18572	Bsg	-0.549804	0.00920254	0.0894599	0.577286	0.11495	0.516519	0.190476	0.0437361	-0.614063	-0.686504	-0.373802	0.0910963	-0.332411	Basigin OS=Mus musculus GN=Bsg PE=1 SV=2 - [BASI_MOUSE]
Q8R2Q8	Bst2	-0.513178	-1.02682	-0.24894	0.0473038	0.20832	0.228323	0.48974	0.223142	0.267206	-0.0428841	0.792631	-0.0581948	0.0757533	Bone marrow stromal antigen 2 OS=Mus musculus GN=Bst2 PE=1 SV=1 - [BST2_MOUSE]
O35887	Calu	1.69787	-0.182683	-0.0877799	-0.371995	-0.58532	-0.790209	-1.02303	-0.104758	-1.06993	0.0372518	-0.726796	-0.536626	0.346932	Calumenin OS=Mus musculus GN=Calu PE=1 SV=1 - [CALU_MOUSE]
Q80VC9	Camsap3	0.148777	-0.806794	-0.234781	-0.873199	-0.927057	-0.503129	-0.837202	0.787285	0.657529	1.13601	-1.34519	0.442337	0.616361	Uncharacterized protein KIAA1543 OS=Mus musculus GN=Kiaa1543 PE=1 SV=1 - [K1543_MOUSE]
Q8R422	Cd109	-0.681619	0.676665	0.797294	0.830416	0.190177	-0.089446	-0.453766	-1.6198	-2.23298	-1.59818	-0.328928	-2.31651	-1.3999	CD109 antigen OS=Mus musculus GN=Cd109 PE=2 SV=1 - [CD109_MOUSE]
O35566	Cd151	-0.0665497	-0.439557	0.0547211	0.273169	-0.00363009	-0.284125	-0.78419	0.414713	0.184777	0.334087	0.629646	0.410114	1.45629	CD151 antigen OS=Mus musculus GN=Cd151 PE=2 SV=2 - [CD151_MOUSE]
Q8VE98	Cd276	1.14832	-0.457748	-0.342003	-0.808167	-1.13364	-1.78356	-1.22806	1.0224	0.625582	0.340035	-0.398336	0.555868	0.826402	CD276 antigen OS=Mus musculus GN=Cd276 PE=1 SV=1 - [CD276_MOUSE]
P15379	Cd44	0.0692589	0.204376	0.35096	0.205581	-0.07325	-0.518483	-0.819268	0.424496	-1.02868	0.143715	-0.205141	-0.811808	0.757305	CD44 antigen OS=Mus musculus GN=Cd44 PE=1 SV=3 - [CD44_MOUSE]
P24788	Cdc2l1	-0.358514	-0.0223011	-0.100149	0.050482	0.082561	0.0793186	0.017933	0.261514	0.375527	0.0745147	-0.251842	-0.236634	-0.163509	PITSLRE serine/threonine-protein kinase CDC2L1 OS=Mus musculus GN=Cdc2l1 PE=1 SV=2 - [CD2L1_MOUSE]
Q8VBZ3	Clptm1	0.572553	0.348539	-0.551491	0.0450289	-0.470995	-0.387623	-0.259235	0.493779	0.571346	-0.163853	1.36588	0.860442	1.47945	Cleft lip and palate transmembrane protein 1 homolog OS=Mus musculus GN=Clptm1 PE=1 SV=1 - [CLPT1_MOUSE]
Q60847	Col12a1	2.41033	-1.50432	-0.526046	-0.62535	-0.9307	-1.88674	-2.15346	-0.942577	-1.64103	0.0684191	-1.83521	-1.50099	-1.20289	Collagen alpha-1(XII) chain OS=Mus musculus GN=Col12a1 PE=2 SV=3 - [COCA1_MOUSE]
P39061	Col18a1	0.647682	-2.11849	-1.56165	-2.25742	-2.07903	-1.23208	-0.996339	1.32943	1.03004	0.350437	-0.302408	0.103393	0.921754	Collagen alpha-1(XVIII) chain OS=Mus musculus GN=Col18a1 PE=1 SV=4 - [COIA1_MOUSE]
P11087	Col1a1	2.62468	-1.59873	-1.32782	-1.01068	-1.29061	-3.24253	-3.13452	-1.42281	-2.59505	-0.371607	-1.94097	-2.23075	-0.76634	Collagen alpha-1(I) chain OS=Mus musculus GN=Col1a1 PE=1 SV=4 - [CO1A1_MOUSE]
O88207	Col5a1	2.21162	-0.565034	-0.772491	-0.76061	-0.959734	-2.0545	-2.80681	-0.0658982	-1.27102	0.303148	-1.38824	-1.61468	-0.0298074	Collagen alpha-1(V) chain OS=Mus musculus GN=Col5a1 PE=2 SV=2 - [CO5A1_MOUSE]
Q02788	Col6a2	1.93021	-0.380257	-0.172918	-0.0864753	-0.741418	-0.642133	-1.01447	0.101562	-0.81599	0.098605	-1.39549	-1.59561	-1.1042	Collagen alpha-2(VI) chain OS=Mus musculus GN=Col6a2 PE=2 SV=3 - [CO6A2_MOUSE]
Q8VBV7	Cops8	0.0852099	0.321172	0.173635	-0.0128875	0.140105	0.116136	0.226658	-0.239041	-0.0794731	0.0326719	-0.106769	-0.0220694	-0.13307	COP9 signalosome complex subunit 8 OS=Mus musculus GN=Cops8 PE=1 SV=1 - [CSN8_MOUSE]
O89001	Cpd	1.12814	0.835501	-0.203987	-1.09969	-0.690831	-0.395157	-0.232241	0.417934	-0.0871227	-0.0827408	-0.263897	0.532859	0.306779	Carboxypeptidase D OS=Mus musculus GN=Cpd PE=1 SV=1 - [CBPD_MOUSE]
Q8VHY0	Cspg4	0.992221	0.277782	0.217431	0.258581	-0.502571	-0.996714	-1.51727	-0.0631302	-0.97121	0.383864	-1.73236	-1.63186	-0.958109	Chondroitin sulfate proteoglycan 4 OS=Mus musculus GN=Cspg4 PE=1 SV=2 - [CSPG4_MOUSE]
P18242	Ctsd	0.341622	-0.136382	0.0958048	0.0856416	-0.0507105	-0.385205	-0.666513	0.532267	-0.420857	0.100081	-0.835266	-1.3241	-0.0951743	Cathepsin D OS=Mus musculus GN=Ctsd PE=1 SV=1 - [CATD_MOUSE]
P10404	Ctse	0.892106	0.52894	0.403568	0.0819114	-0.142358	-0.106669	-0.287734	0.300543	-0.372451	-0.836679	1.19604	0.544511	0.814441	MLV-related proviral Env polyprotein OS=Mus musculus PE=2 SV=3 - [ENV1_MOUSE]
P06797	Ctsl1	1.02712	-0.272829	0.0279668	-0.260409	-0.658767	-0.587963	-0.826911	0.738355	-0.326842	0.297568	-1.25487	-1.46039	-1.15578	Cathepsin L1 OS=Mus musculus GN=Ctsl1 PE=1 SV=2 - [CATL1_MOUSE]
Q62165	Dag1	1.01292	-0.063808	-0.21053	-0.311401	-0.449913	-0.548487	-0.294647	0.49732	-0.295561	-0.969398	-0.497662	0.723319	0.839985	Dystroglycan OS=Mus musculus GN=Dag1 PE=1 SV=4 - [DAG1_MOUSE]
P21995	Emb	-1.61343	-1.03986	-0.422273	-0.367665	-0.423404	-0.478814	-0.397397	0.967984	0.125112	0.581577	-0.748353	0.11465	0.23334	Embigin OS=Mus musculus GN=Emb PE=2 SV=2 - [EMB_MOUSE]
Q8C7X2	Emc1	0.359705	0.502329	0.0912511	0.100702	-0.0889439	-0.169882	-0.0360873	-0.0744074	-0.0501168	-0.522829	0.413257	0.0746539	0.354543	Uncharacterized protein KIAA0090 OS=Mus musculus GN=Kiaa0090 PE=2 SV=1 - [K0090_MOUSE]
Q8BTJ4	Enpp4	0.616963	-0.00474375	0.238243	-0.236826	0.00368677	0.0399601	0.0152051	-0.17814	0.00298364	-0.474203	-0.300716	-0.723786	-0.392938	Ectonucleotide pyrophosphatase/phosphodiesterase family member 4 OS=Mus musculus GN=Enpp4 PE=2 SV=1 - [ENPP4_MOUSE]
Q03145	Epha2	-1.10711	-0.96756	-0.937318	-0.688223	-0.556336	-1.30489	-1.50864	1.1114	1.00682	0.823368	-1.75265	-0.745677	0.481101	Ephrin type-A receptor 2 OS=Mus musculus GN=Epha2 PE=1 SV=2 - [EPHA2_MOUSE]
Q8R180	Ero1l	0.373173	-0.182192	0.079442	0.127266	-0.186648	-0.125516	-0.285313	0.44335	-0.433165	-0.112432	-0.339388	0.524105	0.124172	ERO1-like protein alpha OS=Mus musculus GN=Ero1l PE=2 SV=1 - [ERO1A_MOUSE]
Q9WVL6	Extl3	0.659728	-0.558766	0.160036	-0.851317	-0.334569	-0.320302	-0.26993	0.329833	-0.140859	-0.127834	0.162357	-0.397751	0.164274	Exostosin-like 3 OS=Mus musculus GN=Extl3 PE=2 SV=1 - [EXTL3_MOUSE]
O88792	F11r	-1.20717	-0.606378	0.0707841	0.490156	0.238566	-0.433031	-0.888881	0.751332	0.252295	0.0681201	-1.16628	-0.90234	-0.0811986	Junctional adhesion molecule A OS=Mus musculus GN=F11r PE=1 SV=1 - [JAM1_MOUSE]
P37889	Fbln2	2.2045	-1.48049	-0.854075	-0.723573	-1.01133	-1.90878	-2.63282	0.408725	-1.82177	0.273581	-2.43959	-2.63264	-0.0646114	Fibulin-2 OS=Mus musculus GN=Fbln2 PE=1 SV=1 - [FBLN2_MOUSE]
Q61554	Fbn1	2.56113	-1.31882	-1.01915	-0.236654	-1.07267	-1.80344	-2.09912	-1.0608	-2.26578	-0.598741	-2.2087	-2.67109	-1.66002	Fibrillin-1 OS=Mus musculus GN=Fbn1 PE=1 SV=1 - [FBN1_MOUSE]
Q61555	Fbn2	2.80344	-1.40876	-0.896133	-0.680702	-1.09309	-5.41098	-4.81429	-3.29369	-4.19699	-2.67335	-2.27545	-1.34127	-1.42697	Fibrillin-2 OS=Mus musculus GN=Fbn2 PE=2 SV=1 - [FBN2_MOUSE]
P16092	Fgfr1	0.661826	0.21154	0.0959924	0.448274	0.0125277	0.203423	0.29974	-0.171798	-0.170735	-0.183696	0.879087	0.651033	1.2794	Basic fibroblast growth factor receptor 1 OS=Mus musculus GN=Fgfr1 PE=1 SV=2 - [FGFR1_MOUSE]
Q61576	Fkbp10	1.39938	0.0847859	0.0841693	-0.206345	-0.463623	-0.947411	-1.51451	-0.0166761	-0.963662	0.0151721	-0.809941	-1.67552	-0.0366451	FK506-binding protein 10 OS=Mus musculus GN=Fkbp10 PE=1 SV=1 - [FKB10_MOUSE]
Q9Z247	Fkbp9	1.36354	0.089427	-0.237928	-0.432923	-0.400189	-0.617323	-0.68434	0.0968154	-0.36164	0.0779458	-0.609161	-0.547446	-0.114786	FK506-binding protein 9 OS=Mus musculus GN=Fkbp9 PE=1 SV=1 - [FKBP9_MOUSE]
P11276	Fn1	2.35645	-1.4474	-1.10105	-0.968225	-1.29798	-2.1447	-2.61045	0.551718	-2.18294	0.058437	-2.26215	-2.0288	0.614811	Fibronectin OS=Mus musculus GN=Fn1 PE=1 SV=3 - [FINC_MOUSE]
Q62356	Fstl1	1.42394	0.49413	-0.175199	-0.176106	-0.387272	-0.134044	-0.403304	-0.257246	-0.900838	-0.469793	1.83655	1.60577	2.30494	Follistatin-related protein 1 OS=Mus musculus GN=Fstl1 PE=1 SV=1 - [FSTL1_MOUSE]
P70699	Gaa	1.29956	-0.842374	-0.191344	0.139919	-0.153742	-0.205833	-0.199513	0.0467017	-1.14235	-0.180082	-0.221738	-0.38034	-0.177158	Lysosomal alpha-glucosidase OS=Mus musculus GN=Gaa PE=2 SV=2 - [LYAG_MOUSE]
P17439	Gba	1.33475	-0.114052	0.0148067	-0.71651	-0.103302	-0.257461	-0.561001	0.170978	-0.269315	-0.320473	-0.715294	-0.783888	-0.201756	Glucosylceramidase OS=Mus musculus GN=Gba PE=1 SV=1 - [GLCM_MOUSE]
Q61543	Glg1	0.971014	-0.162429	-0.179363	-0.22132	-0.257627	-0.419563	-0.334534	0.286736	-0.0897028	-0.169157	-0.433871	-0.103409	0.23829	Golgi apparatus protein 1 OS=Mus musculus GN=Glg1 PE=1 SV=1 - [GSLG1_MOUSE]
Q8K297	Glt25d1	0.988016	0.398465	-0.0247889	-0.487466	-0.323964	-0.440068	-0.473369	0.0202926	-0.668244	0.121579	-0.679301	-0.687869	-0.65514	Glycosyltransferase 25 family member 1 OS=Mus musculus GN=Glt25d1 PE=2 SV=2 - [GT251_MOUSE]
Q91XA2	Golm1	-0.172495	-0.0163657	0.179802	-0.101094	-0.115675	0.533807	0.387041	0.503474	0.400282	-0.147355	0.564146	0.467495	0.560331	Golgi membrane protein 1 OS=Mus musculus GN=Golm1 PE=2 SV=1 - [GOLM1_MOUSE]
Q8CFZ4	Gpc3	0.176119	-1.13178	-0.218783	-0.680019	-0.391973	0.422243	0.53732	0.742864	-0.250556	-0.321854	0.78272	1.1133	0.643064	Glypican-3 OS=Mus musculus GN=Gpc3 PE=2 SV=1 - [GPC3_MOUSE]
P0C0S6	H2afz	-0.665428	-1.421	-0.298258	0.682828	0.0103477	0.140315	0.529372	-0.296593	-0.286673	0.572612	1.66562	2.29641	2.01748	Histone H2A.Z OS=Mus musculus GN=H2afz PE=1 SV=2 - [H2AZ_MOUSE]
Q8R3H7	Hs2st1	0.525238	0.244703	0.00597361	-0.566048	0.0995666	0.147494	0.32235	-0.13684	-0.441009	-0.562984	0.122696	-0.11644	0.505473	Heparan sulfate 2-O-sulfotransferase 1 OS=Mus musculus GN=Hs2st1 PE=1 SV=2 - [HS2ST_MOUSE]
P08113	Hsp90b1	0.752625	0.0403552	-0.184795	-0.164067	-0.220395	-0.230473	-0.4275	0.32176	-0.193817	-0.0352428	-0.874663	-0.476305	-0.384329	Endoplasmin OS=Mus musculus GN=Hsp90b1 PE=1 SV=2 - [ENPL_MOUSE]
Q05793	Hspg2	1.89374	-0.664491	-0.375681	-0.0566713	-0.522784	-1.04668	-1.30997	-0.00588706	-1.46962	-0.344902	-0.828939	-0.559835	0.217412	Basement membrane-specific heparan sulfate proteoglycan core protein OS=Mus musculus GN=Hspg2 PE=1 SV=1 - [PGBM_MOUSE]
Q9JKR6	Hyou1	0.220627	-0.0799619	0.164962	0.086611	-0.0467799	-0.0890949	-0.215139	0.252086	-0.291369	0.0186695	-0.525222	-0.405248	-0.0499412	Hypoxia up-regulated protein 1 OS=Mus musculus GN=Hyou1 PE=1 SV=1 - [HYOU1_MOUSE]
O88844	Idh1	0.148121	-0.0746241	-0.166761	-0.0048994	0.268418	0.584881	0.824529	-0.899045	-0.673369	-0.67713	0.351818	0.280243	-0.324776	Isocitrate dehydrogenase [NADP] cytoplasmic OS=Mus musculus GN=Idh1 PE=1 SV=1 - [IDHC_MOUSE]
Q60751	Igf1r	-0.10307	-0.567537	0.220306	0.370326	-0.0989014	0.215565	0.138616	0.0700151	-0.596052	-0.392031	0.909621	1.29556	0.963025	Insulin-like growth factor 1 receptor OS=Mus musculus GN=Igf1r PE=2 SV=3 - [IGF1R_MOUSE]
Q07113	Igf2r	1.3882	0.218597	-0.0628195	-0.337087	-0.598022	-0.864995	-0.929408	0.280803	-0.475368	-0.211422	-0.812913	-0.239721	0.273544	Cation-independent mannose-6-phosphate receptor OS=Mus musculus GN=Igf2r PE=1 SV=1 - [MPRI_MOUSE]
Q80V26	Impad1	0.411178	0.237214	0.136064	-0.170524	-0.0248722	0.0605742	0.0596105	0.205031	-0.981294	-0.129597	0.49306	0.26549	0.413805	Inositol monophosphatase 3 OS=Mus musculus GN=Impad1 PE=2 SV=1 - [IMPA3_MOUSE]
Q8C0Z1	Itfg3	-0.131098	-0.327887	0.292201	0.51443	0.295442	-0.0664658	-0.0959583	0.368947	0.326246	0.0598299	-0.615626	-0.387102	-0.364646	Protein ITFG3 OS=Mus musculus GN=Itfg3 PE=2 SV=1 - [ITFG3_MOUSE]
Q3V3R4	Itga1	1.07853	-0.352607	-0.390204	-0.261096	-0.695175	-2.18175	-2.08531	0.345559	-1.25618	0.762454	-0.418144	1.71393	1.98982	Integrin alpha-1 OS=Mus musculus GN=Itga1 PE=2 SV=1 - [ITA1_MOUSE]
P61622	Itga11	2.2564	-0.323359	0.0358908	-0.304615	-0.783281	-1.12557	-2.43611	-0.974902	-2.0727	-0.142323	-0.107238	-0.0581486	-0.28983	Integrin alpha-11 OS=Mus musculus GN=Itga11 PE=2 SV=1 - [ITA11_MOUSE]
P11688	Itga5	0.671508	-0.614484	-0.410887	-0.461653	-0.334368	-0.892652	-1.59464	0.711527	-0.169616	0.80922	-1.14952	-1.36106	0.138621	Integrin alpha-5 OS=Mus musculus GN=Itga5 PE=1 SV=2 - [ITA5_MOUSE]
Q61739	Itga6	-0.0449965	0.352592	0.474546	0.19825	-0.0804631	-0.542064	-0.828851	0.393631	0.470711	-0.110206	0.436534	0.471068	0.830625	Integrin alpha-6 OS=Mus musculus GN=Itga6 PE=2 SV=2 - [ITA6_MOUSE]
P43406	Itgav	1.01804	0.0251564	-0.0481114	-0.0451854	-0.315105	-0.643491	-0.875023	0.52107	-0.714698	0.0886265	-0.571024	-0.889715	0.194423	Integrin alpha-V OS=Mus musculus GN=Itgav PE=2 SV=1 - [ITAV_MOUSE]
P09055	Itgb1	0.723662	-0.444794	-0.351943	-0.333317	-0.421606	-0.811844	-1.18886	0.617592	-0.2767	0.884244	-0.513825	-0.570993	0.940701	Integrin beta-1 OS=Mus musculus GN=Itgb1 PE=1 SV=1 - [ITB1_MOUSE]
P11881	Itpr1	0.82739	0.0277948	-0.187205	0.67388	-0.825098	-0.582671	-0.323702	-0.210089	0.17748	-0.133722	-0.105755	0.325747	-0.137252	Inositol 1,4,5-trisphosphate receptor type 1 OS=Mus musculus GN=Itpr1 PE=1 SV=1 - [ITPR1_MOUSE]
Q9JHP7	Kdelc1	-0.0060962	0.210372	0.00190211	-0.18623	-0.194961	-0.121594	0.0605264	0.128723	-0.409647	-0.4919	-0.316316	-0.581221	-0.438479	KDEL motif-containing protein 1 OS=Mus musculus GN=Kdelc1 PE=1 SV=1 - [KDEL1_MOUSE]
P19137	Lama1	0.0965573	-0.918082	-0.771417	0.236489	0.209441	0.1049	0.0486076	0.905553	-0.497795	-0.230525	-0.114759	0.4947	0.0836062	Laminin subunit alpha-1 OS=Mus musculus GN=Lama1 PE=1 SV=1 - [LAMA1_MOUSE]
Q61001	Lama5	-0.498664	-0.582394	-0.260666	0.397685	0.100891	0.173005	-0.0460445	0.830969	-0.284132	0.230258	-0.204103	0.364322	0.554498	Laminin subunit alpha-5 OS=Mus musculus GN=Lama5 PE=1 SV=3 - [LAMA5_MOUSE]
P02469	Lamb1	0.288211	-0.192314	-0.428031	-0.362864	-0.094042	0.167346	0.152789	0.520822	-0.436897	0.00387263	-0.249108	0.0343284	0.429425	Laminin subunit beta-1 OS=Mus musculus GN=Lamb1-1 PE=1 SV=2 - [LAMB1_MOUSE]
P02468	Lamc1	-0.312701	-0.125702	-0.33095	0.130108	0.104483	0.191974	0.139493	0.602108	-0.0532406	-0.162661	-0.240874	0.268075	0.453569	Laminin subunit gamma-1 OS=Mus musculus GN=Lamc1 PE=1 SV=2 - [LAMC1_MOUSE]
P11438	Lamp1	1.47812	-0.122182	-0.174867	-0.487665	-0.339787	-0.621902	-0.808886	0.177411	-0.397466	-0.136731	-1.28086	-1.82232	-1.06084	Lysosome-associated membrane glycoprotein 1 OS=Mus musculus GN=Lamp1 PE=1 SV=2 - [LAMP1_MOUSE]
P17047	Lamp2	1.86456	-0.255729	-0.135863	-0.251021	-0.529526	-0.777606	-0.936292	-0.267252	-1.29535	-0.527634	-1.02433	-1.66437	-0.837096	Lysosome-associated membrane glycoprotein 2 OS=Mus musculus GN=Lamp2 PE=2 SV=1 - [LAMP2_MOUSE]
P16045	Lgals1	2.11253	0.461819	-0.50013	-0.961961	-1.11175	-2.09421	-2.47836	-0.611134	-0.872026	0.122026	-1.33582	-1.02047	0.374085	Galectin-1 OS=Mus musculus GN=Lgals1 PE=1 SV=3 - [LEG1_MOUSE]
Q9DBH5	Lman2	0.601462	0.00771581	0.201039	0.0963578	-0.0610815	-0.240772	-0.156607	0.162558	-0.0408557	-0.483869	0.213565	0.10274	0.346101	Vesicular integral-membrane protein VIP36 OS=Mus musculus GN=Lman2 PE=2 SV=1 - [LMAN2_MOUSE]
Q8C129	Lnpep	0.422145	0.495463	0.404294	0.246272	-0.0219862	-0.120461	-0.203646	-0.373025	-0.734513	-0.519893	-0.432475	-0.539533	-0.509602	Leucyl-cystinyl aminopeptidase OS=Mus musculus GN=Lnpep PE=2 SV=1 - [LCAP_MOUSE]
Q8JZZ7	Lphn2	0.537903	-0.942413	-1.0561	-1.54789	-1.131	-0.798494	-0.793051	1.18239	-0.510561	0.91049	1.24999	1.89359	2.18603	Latrophilin-2 (Fragment) OS=Mus musculus GN=Lphn2 PE=1 SV=2 - [LPHN2_MOUSE]
Q91ZX7	Lrp1	1.66322	-0.0345345	-0.159316	-0.197257	-0.563356	-1.22903	-1.43471	0.19758	-0.981095	0.0836219	-1.03636	-1.11347	-0.305331	Prolow-density lipoprotein receptor-related protein 1 OS=Mus musculus GN=Lrp1 PE=1 SV=1 - [LRP1_MOUSE]
P55302	Lrpap1	0.419198	-0.303782	0.0783906	0.206789	-0.0971606	0.0677299	-0.25393	0.0220767	-0.157268	-0.0854979	-0.705023	-0.470829	-0.461358	Alpha-2-macroglobulin receptor-associated protein OS=Mus musculus GN=Lrpap1 PE=1 SV=1 - [AMRP_MOUSE]
Q8CG19	Ltbp1	1.21765	-1.21138	-0.248682	0.33734	-0.500966	-0.314925	-0.785678	0.600881	-1.34378	0.364051	-1.75107	-1.59659	1.08201	Latent-transforming growth factor beta-binding protein, isoform 1L OS=Mus musculus GN=Ltbp1 PE=2 SV=1 - [LTB1L_MOUSE]
Q9Z1Q4	Ly6g6c	-2.12142	-1.56563	1.24517	1.19516	1.28081	0.35674	-1.5029	-2.91398	-2.81367	-2.91052	-0.69321	-2.87185	-2.65625	Lymphocyte antigen 6 complex locus protein G6c OS=Mus musculus GN=Ly6g6c PE=1 SV=1 - [LY66C_MOUSE]
Q60767	Ly75	0.137205	-0.944851	-0.334831	0.0334841	0.353151	0.239631	0.387591	0.357473	0.00594005	-0.169541	0.111268	-0.0998466	0.260781	Lymphocyte antigen 75 OS=Mus musculus GN=Ly75 PE=1 SV=1 - [LY75_MOUSE]
P24668	M6pr	0.129116	0.0367664	-0.154933	-0.0340362	-0.108035	-0.0795482	-0.299584	0.157677	-0.477471	0.271509	-0.202127	-0.0377599	0.20827	Cation-dependent mannose-6-phosphate receptor OS=Mus musculus GN=M6pr PE=2 SV=1 - [MPRD_MOUSE]
Q9WTX8	Mad1l1	-0.309071	-0.301504	-0.0393285	0.194197	0.0334835	0.108337	0.074873	0.160848	0.0208991	0.0626886	-0.270844	-0.161713	-0.10529	Mitotic spindle assembly checkpoint protein MAD1 OS=Mus musculus GN=Mad1l1 PE=2 SV=1 - [MD1L1_MOUSE]
Q64133	Maoa	-0.069254	0.334396	0.24477	0.19	-0.032145	0.0346	-0.048466	-0.231128	-0.337089	-0.415494	-0.165907	-0.558221	-0.37575	Amine oxidase [flavin-containing] A OS=Mus musculus GN=Maoa PE=1 SV=2 - [AOFA_MOUSE]
Q8R2Y2	Mcam	1.01394	-1.26796	-0.216061	-0.621376	-0.277655	-0.594161	-0.651926	0.567215	-0.219363	0.524579	0.116783	0.207562	1.38828	Cell surface glycoprotein MUC18 OS=Mus musculus GN=Mcam PE=2 SV=1 - [MUC18_MOUSE]
P21956	Mfge8	1.50306	-0.453363	-0.436171	-0.436217	-0.39539	-0.444474	-0.263362	0.423103	-0.201161	-0.451598	-0.0605539	-0.971236	-0.294724	Lactadherin OS=Mus musculus GN=Mfge8 PE=1 SV=2 - [MFGM_MOUSE]
Q61391	Mme	1.41828	0.336199	0.209946	-0.271945	-0.435247	-1.31687	-1.37089	0.102176	0.0879154	-0.68035	-0.45248	-0.392662	-0.529975	Neprilysin OS=Mus musculus GN=Mme PE=2 SV=3 - [NEP_MOUSE]
Q64449	Mrc2	2.11184	-0.360875	-0.590522	-0.904321	-1.2177	-1.44501	-1.47791	-0.0332925	-0.951507	-0.428176	-1.40266	-1.9708	-0.895866	Macrophage mannose receptor 2 OS=Mus musculus GN=Mrc2 PE=1 SV=2 - [MRC2_MOUSE]
P13595	Ncam1	1.72134	-0.634754	-0.105668	-0.135497	-0.773705	-0.882212	-1.06451	0.0690784	-1.3094	0.480593	-0.479532	-1.18444	1.34969	Neural cell adhesion molecule 1 OS=Mus musculus GN=Ncam1 PE=1 SV=3 - [NCAM1_MOUSE]
P57716	Ncstn	0.564179	-0.054877	0.149457	0.0108709	-0.0663922	-0.139928	-0.327153	0.439954	-0.220987	-0.377764	0.13674	-0.195408	0.0218739	Nicastrin OS=Mus musculus GN=Ncstn PE=1 SV=2 - [NICA_MOUSE]
O88322	Nid2	0.950759	-0.624941	-0.509153	-0.260402	-0.687533	-0.65719	-0.827546	0.90545	-0.15595	0.292326	-0.662719	0.151982	0.389292	Nidogen-2 OS=Mus musculus GN=Nid2 PE=1 SV=1 - [NID2_MOUSE]
O35604	Npc1	0.69085	-0.220723	-0.031596	-0.436817	-0.362967	-0.742735	-0.769804	0.494126	-0.0643721	-0.287922	2.86709	3.70582	3.70625	Niemann-Pick C1 protein OS=Mus musculus GN=Npc1 PE=2 SV=1 - [NPC1_MOUSE]
P97300	Nptn	0.674415	0.17707	0.255975	0.305142	-0.271078	-0.136134	-0.774844	0.142687	-0.590201	-0.5775	-0.333339	-0.781176	-0.0459128	Neuroplastin OS=Mus musculus GN=Nptn PE=1 SV=2 - [NPTN_MOUSE]
O35375	Nrp2	0.692042	-0.0977957	-0.376971	0.217725	0.0321147	-0.169383	-0.202397	0.157242	-0.166962	-0.229882	3.34766	3.08877	3.29666	Neuropilin-2 OS=Mus musculus GN=Nrp2 PE=2 SV=1 - [NRP2_MOUSE]
Q9QY81	Nup210	-0.881084	0.329841	0.0771201	0.469995	0.0465059	0.39469	0.83697	-0.417791	-0.221573	-0.99931	1.23247	0.452872	-0.0878719	Nuclear pore membrane glycoprotein 210 OS=Mus musculus GN=Nup210 PE=2 SV=2 - [PO210_MOUSE]
Q60715	P4ha1	1.49182	0.0248532	-0.537715	-0.160364	-0.512746	-0.248165	-0.68743	0.319521	-0.906189	-0.0267943	-0.726355	-0.165324	-0.30944	Prolyl 4-hydroxylase subunit alpha-1 OS=Mus musculus GN=P4ha1 PE=2 SV=2 - [P4HA1_MOUSE]
Q9CQF9	Pcyox1	0.622966	0.0367637	0.0177311	0.00220431	-0.069957	-0.348105	-0.510651	0.320614	-0.309347	-0.0154316	-0.630084	-0.275313	0.238599	Prenylcysteine oxidase OS=Mus musculus GN=Pcyox1 PE=1 SV=1 - [PCYOX_MOUSE]
Q8C7K6	Pcyox1l	-0.0729354	0.073778	0.226193	0.268836	0.200832	0.4779	0.427185	-0.274448	-0.220414	-0.611919	0.664868	0.267339	0.357717	Prenylcysteine oxidase-like OS=Mus musculus GN=Pcyox1l PE=2 SV=1 - [PCYXL_MOUSE]
P05622	Pdgfrb	1.83545	-0.559326	-0.121817	-0.470543	-0.110202	-1.733	-1.91278	-0.341232	-0.263928	-0.886057	1.45207	1.37405	1.25242	Beta-type platelet-derived growth factor receptor OS=Mus musculus GN=Pdgfrb PE=1 SV=1 - [PGFRB_MOUSE]
Q6PD26	Pigs	0.483738	0.363129	-0.0595247	0.167	-0.10806	-0.0861421	-0.153164	-0.0604191	0.0534045	-0.257173	0.388867	0.40725	0.34022	GPI transamidase component PIG-S OS=Mus musculus GN=Pigs PE=2 SV=3 - [PIGS_MOUSE]
Q8BXQ2	Pigt	0.789168	-0.126704	0.330999	0.0469219	0.101838	-0.339955	-0.149975	0.209263	-0.316324	-0.559166	-0.167946	-0.114751	-0.126095	GPI transamidase component PIG-T OS=Mus musculus GN=Pigt PE=2 SV=2 - [PIGT_MOUSE]
P35456	Plaur	-1.03422	-1.56567	0.674477	0.727776	0.0819017	-2.09063	-2.19159	0.0640585	-0.814039	0.498901	0.468125	0.258276	0.804649	Urokinase plasminogen activator surface receptor OS=Mus musculus GN=Plaur PE=2 SV=1 - [UPAR_MOUSE]
Q9R0E2	Plod1	1.42398	0.301575	-0.346878	-0.0953891	-0.544936	-0.763806	-1.38259	0.101639	-0.629875	-0.0593312	-1.43886	-0.815197	-0.645391	Procollagen-lysine,2-oxoglutarate 5-dioxygenase 1 OS=Mus musculus GN=Plod1 PE=2 SV=1 - [PLOD1_MOUSE]
Q9R0B9	Plod2	1.21698	-0.392365	-0.64668	-0.0493515	-0.340554	0.0482589	-0.189686	0.386226	-0.648362	-0.485495	-0.653857	0.0609928	0.35505	Procollagen-lysine,2-oxoglutarate 5-dioxygenase 2 OS=Mus musculus GN=Plod2 PE=2 SV=1 - [PLOD2_MOUSE]
P70206	Plxna1	0.871242	-0.335343	0.0195477	-0.2508	-0.00465969	-0.107089	-0.154141	0.313227	-0.217188	0.150682	0.0939122	0.414458	0.210852	Plexin-A1 OS=Mus musculus GN=Plxna1 PE=1 SV=1 - [PLXA1_MOUSE]
Q9R0M4	Podxl	-1.42329	-0.353017	0.286175	0.837563	0.399708	0.396373	0.25772	0.0728471	-1.4347	-0.992797	0.857018	0.637424	-0.150322	Podocalyxin-like protein 1 OS=Mus musculus GN=Podxl PE=2 SV=2 - [PODXL_MOUSE]
Q8VHI3	Pofut2	1.5818	-0.369056	-0.0668777	-0.469656	-0.765193	-0.863296	-0.890365	0.376285	-0.738227	0.0204555	-0.30752	0.0963525	0.359439	GDP-fucose protein O-fucosyltransferase 2 OS=Mus musculus GN=Pofut2 PE=2 SV=1 - [OFUT2_MOUSE]
P04925	Prnp	0.821841	-0.81458	0.590693	0.754917	-0.20481	-0.650657	-1.14067	-0.133937	-1.10464	0.255074	1.66964	1.09058	2.16134	Major prion protein OS=Mus musculus GN=Prnp PE=1 SV=2 - [PRIO_MOUSE]
Q61207	Psap	1.49143	-0.37535	-0.0913314	-0.201267	-0.459181	-0.7251	-1.09981	0.368447	-0.600791	-0.0191081	-1.13605	-1.08675	-0.440026	Sulfated glycoprotein 1 OS=Mus musculus GN=Psap PE=1 SV=2 - [SAP_MOUSE]
Q9WV91	Ptgfrn	0.0516543	0.357655	0.29958	0.668886	-0.0485014	-0.110194	-0.505829	0.103357	-0.759789	-0.255206	-0.294461	-0.780077	-0.565377	Prostaglandin F2 receptor negative regulator OS=Mus musculus GN=Ptgfrn PE=2 SV=1 - [FPRP_MOUSE]
Q8BKG3	Ptk7	0.906061	-0.348769	-0.224079	0.0142276	-0.232836	-0.580291	-0.8088	0.360225	-0.149433	0.27465	-0.611714	-0.280292	0.296411	Tyrosine-protein kinase-like 7 OS=Mus musculus GN=Ptk7 PE=2 SV=1 - [PTK7_MOUSE]
Q05909	Ptprg	0.574374	0.265932	-0.0961835	-0.0692299	-0.647323	-0.162	-0.110135	0.161042	-0.0315783	-0.211932	-0.434657	0.203772	-0.00585509	Receptor-type tyrosine-protein phosphatase gamma OS=Mus musculus GN=Ptprg PE=1 SV=1 - [PTPRG_MOUSE]
P32507	Pvrl2	1.28565	-1.24317	-0.250916	-0.933346	-0.686467	-0.819031	-1.1541	0.801958	0.73709	0.332536	-0.274547	0.689372	0.908019	Poliovirus receptor-related protein 2 OS=Mus musculus GN=Pvrl2 PE=1 SV=2 - [PVRL2_MOUSE]
Q8BH97	Rcn3	2.14786	-1.60042	-0.897393	-0.507127	-1.43353	-1.20011	-1.37947	-0.41342	-1.33103	0.909925	-0.965396	-0.371816	0.0716927	Reticulocalbin-3 OS=Mus musculus GN=Rcn3 PE=2 SV=1 - [RCN3_MOUSE]
Q9Z138	Ror2	0.878871	-0.00684045	-0.23462	0.166089	-0.346469	-0.432352	-0.268937	0.332159	-0.571157	-0.133783	0.538776	0.511499	1.03654	Tyrosine-protein kinase transmembrane receptor ROR2 OS=Mus musculus GN=Ror2 PE=1 SV=1 - [ROR2_MOUSE]
Q91YQ5	Rpn1	0.83084	0.18501	-0.181852	0.0885748	-0.434579	-0.287179	-0.194386	0.135678	-0.0371986	-0.141252	-0.0308168	-0.14419	0.202034	Dolichyl-diphosphooligosaccharide--protein glycosyltransferase subunit 1 OS=Mus musculus GN=Rpn1 PE=2 SV=1 - [RPN1_MOUSE]
P62242	Rps8	-0.192865	0.190406	0.00431727	-0.240432	0.0480748	0.154212	0.186444	-0.195839	0.0140055	0.249591	-0.178357	-0.452291	-0.404481	40S ribosomal protein S8 OS=Mus musculus GN=Rps8 PE=1 SV=2 - [RS8_MOUSE]
O35114	Scarb2	1.13601	-0.380709	0.108469	0.54912	-0.0146182	0.00670989	-0.11542	-0.579057	-0.813088	-0.275496	-0.327104	-0.73289	-0.440314	Lysosome membrane protein 2 OS=Mus musculus GN=Scarb2 PE=1 SV=3 - [SCRB2_MOUSE]
Q9Z2G6	Sel1l	0.724692	-0.0438022	-0.167572	0.161292	-0.285964	-0.219578	-0.0100881	0.2102	-0.16947	-0.300083	0.622016	0.596067	0.895967	Protein sel-1 homolog 1 OS=Mus musculus GN=Sel1l PE=2 SV=2 - [SE1L1_MOUSE]
P19324	Serpinh1	2.13381	0.0678814	-0.380978	-0.645003	-1.00044	-1.81009	-2.47693	-0.231167	-1.52158	-0.268412	-1.61644	-1.30829	-0.74818	Serpin H1 OS=Mus musculus GN=Serpinh1 PE=1 SV=2 - [SERPH_MOUSE]
Q8CIF6	Sidt2	0.577249	0.275269	0.307742	0.0894039	0.0114284	-0.480987	-0.662756	0.240009	-0.475121	-0.396813	0.618201	0.499899	0.945669	SID1 transmembrane family member 2 OS=Mus musculus GN=Sidt2 PE=2 SV=1 - [SIDT2_MOUSE]
Q9EPK6	Sil1	0.636549	-0.287908	-0.0700959	0.415284	-0.269088	-0.00768266	-0.232376	-0.167382	-0.389063	-0.396134	-0.795054	-0.397935	-0.638264	Nucleotide exchange factor SIL1 OS=Mus musculus GN=Sil1 PE=1 SV=2 - [SIL1_MOUSE]
P55012	Slc12a2	0.381381	0.00320788	-0.257847	0.0381905	-0.106751	0.270525	0.268387	0.0718461	-0.257055	-0.0924876	0.553643	0.105975	0.0413087	Solute carrier family 12 member 2 OS=Mus musculus GN=Slc12a2 PE=1 SV=1 - [S12A2_MOUSE]
Q9JIS8	Slc12a4	1.20684	-0.0987171	0.414688	-0.256505	-0.286715	-0.335129	-0.546127	0.716376	-0.0279485	0.27849	-0.810675	-0.564658	-0.432187	Solute carrier family 12 member 4 OS=Mus musculus GN=Slc12a4 PE=1 SV=2 - [S12A4_MOUSE]
Q9WVL3	Slc12a7	0.447454	-0.71815	-0.0187253	-0.0287918	-0.11409	0.0176185	0.213453	0.359769	-0.215302	-0.124632	-0.250485	-0.148231	0.0926596	Solute carrier family 12 member 7 OS=Mus musculus GN=Slc12a7 PE=1 SV=1 - [S12A7_MOUSE]
Q99MR3	Slc12a9	0.0607071	-0.773543	0.0512438	0.52155	0.164222	0.251976	0.462259	-0.673697	-0.914458	0.102888	1.05961	0.885703	1.15162	Solute carrier family 12 member 9 OS=Mus musculus GN=Slc12a9 PE=2 SV=1 - [S12A9_MOUSE]
O35874	Slc1a4	0.842676	-0.464434	0.218501	0.0877006	-0.0806126	0.181829	0.195329	-0.304619	-0.532189	-0.493885	-0.0444791	-0.235029	-0.254405	Neutral amino acid transporter A OS=Mus musculus GN=Slc1a4 PE=1 SV=1 - [SATT_MOUSE]
P51912	Slc1a5	-0.314832	0.553028	0.244401	0.0741156	0.248401	0.349941	0.169737	-0.137045	-1.14145	-0.696393	-0.374804	-0.648968	-0.959527	Neutral amino acid transporter B(0) OS=Mus musculus GN=Slc1a5 PE=2 SV=2 - [AAAT_MOUSE]
Q62273	Slc26a2	0.440385	-0.280327	0.157568	0.58494	0.275899	-0.0515505	-0.613009	0.26295	-0.284103	-0.242727	-0.544708	-0.0502219	0.183606	Sulfate transporter OS=Mus musculus GN=Slc26a2 PE=2 SV=1 - [S26A2_MOUSE]
P17809	Slc2a1	-1.50524	-2.47175	-2.15831	0.0830113	-0.291025	0.216355	-0.384601	1.31056	0.0492796	0.285312	0.746612	1.99071	1.24265	Solute carrier family 2, facilitated glucose transporter member 1 OS=Mus musculus GN=Slc2a1 PE=2 SV=3 - [GTR1_MOUSE]
P32037	Slc2a3	-2.69062	-2.47072	-1.73775	-0.27661	-0.0139058	0.275363	0.144064	0.96489	0.445272	0.523754	0.495561	1.61484	0.76392	Solute carrier family 2, facilitated glucose transporter member 3 OS=Mus musculus GN=Slc2a3 PE=1 SV=1 - [GTR3_MOUSE]
Q6P5F6	Slc39a10	-0.703689	0.185104	0.030414	0.12161	0.134593	0.266003	0.257013	-0.031314	-0.654867	-0.259727	3.61804	3.42356	3.47396	Zinc transporter ZIP10 OS=Mus musculus GN=Slc39a10 PE=1 SV=1 - [S39AA_MOUSE]
P10852	Slc3a2	0.631633	-0.184132	0.102301	-0.258118	-0.266487	-0.202398	-0.401189	0.297963	0.0878343	-0.157971	-0.655053	-0.63281	-0.588895	4F2 cell-surface antigen heavy chain OS=Mus musculus GN=Slc3a2 PE=1 SV=1 - [4F2_MOUSE]
Q8BTY2	Slc4a7	-0.641503	0.241084	0.19594	0.371546	0.180963	0.168532	-0.0370306	0.508395	-0.0339445	-0.333861	-0.125703	0.275688	0.248314	Sodium bicarbonate cotransporter 3 OS=Mus musculus GN=Slc4a7 PE=1 SV=2 - [S4A7_MOUSE]
Q09143	Slc7a1	-0.102953	0.166193	0.47675	0.0447641	0.250261	0.446468	0.167345	-0.378866	-0.623099	-0.8063	0.385408	-0.96867	-0.915865	High affinity cationic amino acid transporter 1 OS=Mus musculus GN=Slc7a1 PE=2 SV=1 - [CTR1_MOUSE]
Q8CG48	Smc2	-0.623181	0.246371	-0.155615	-0.0680671	0.0806591	0.235926	0.252194	-0.323863	0.306179	0.0157572	-0.0238832	0.14922	-0.493921	Structural maintenance of chromosomes protein 2 OS=Mus musculus GN=Smc2 PE=1 SV=1 - [SMC2_MOUSE]
P58242	Smpdl3b	-0.963203	0.789175	0.560107	0.293099	0.40526	0.522474	0.246944	-0.804062	-1.10778	-1.3193	0.240097	-0.231402	-0.749883	Acid sphingomyelinase-like phosphodiesterase 3b OS=Mus musculus GN=Smpdl3b PE=2 SV=1 - [ASM3B_MOUSE]
P46978	Stt3a	1.11187	-0.240789	-0.208139	0.0835705	-0.505404	-0.358467	-0.0859119	0.070392	0.138031	-0.350829	0.482804	0.239729	0.98376	Dolichyl-diphosphooligosaccharide--protein glycosyltransferase subunit STT3A OS=Mus musculus GN=Stt3a PE=1 SV=1 - [STT3A_MOUSE]
Q3TDQ1	Stt3b	0.786716	-0.0179359	-0.189095	0.427037	-0.227192	-0.374005	-0.580494	-0.337546	-0.354972	0.325378	0.684004	0.722641	1.06345	Dolichyl-diphosphooligosaccharide--protein glycosyltransferase subunit STT3B OS=Mus musculus GN=Stt3b PE=1 SV=2 - [STT3B_MOUSE]
Q8CFG0	Sulf2	0.70329	0.349384	-0.467584	0.11347	-0.0976745	0.371711	0.568344	-0.506781	-0.407725	-0.0832942	-0.0467204	-1.02893	-0.535617	Extracellular sulfatase Sulf-2 OS=Mus musculus GN=Sulf2 PE=2 SV=1 - [SULF2_MOUSE]
O09117	Sypl1	1.15521	0.029394	0.0397235	0.043903	-0.264452	-0.387381	-0.708561	-0.456521	-1.04704	0.123654	-0.31693	-0.189094	0.121058	Synaptophysin-like protein 1 OS=Mus musculus GN=Sypl1 PE=1 SV=2 - [SYPL1_MOUSE]
O54819	Tfpi	0.402192	-0.032577	-0.354433	-0.299114	-0.161105	-0.249083	0.102605	0.530063	-0.120648	-0.139587	0.479593	0.248253	0.699594	Tissue factor pathway inhibitor OS=Mus musculus GN=Tfpi PE=2 SV=1 - [TFPI1_MOUSE]
Q62351	Tfrc	-1.45898	0.028614	-0.430258	-0.306923	0.207681	0.468635	0.385581	0.296733	0.206739	-0.176906	-0.0605074	-0.142049	-0.478876	Transferrin receptor protein 1 OS=Mus musculus GN=Tfrc PE=1 SV=1 - [TFR1_MOUSE]
Q62313	Tgoln1	0.0858812	-0.721081	0.346378	0.23661	0.162048	0.163714	0.206641	-0.0604058	-0.358087	0.311575	0.26656	0.629743	0.85756	Trans-Golgi network integral membrane protein 1 OS=Mus musculus GN=Tgoln1 PE=1 SV=1 - [TGON1_MOUSE]
P35441	Thbs1	1.82097	-2.07354	-0.35837	-0.566151	-0.70278	-1.60344	-2.06163	0.527545	-1.08522	0.674736	-1.29724	-1.72642	1.33588	Thrombospondin-1 OS=Mus musculus GN=Thbs1 PE=1 SV=1 - [TSP1_MOUSE]
Q03350	Thbs2	2.32385	0.0570139	-0.483639	-0.529716	-0.273412	-2.35778	-1.76978	-0.107324	-1.81834	-0.120958	-2.19876	-1.9746	1.14347	Thrombospondin-2 OS=Mus musculus GN=Thbs2 PE=2 SV=1 - [TSP2_MOUSE]
P01831	Thy1	1.28721	-0.371605	-0.103938	-0.571223	-0.464186	-0.530492	-1.03818	0.299085	-0.532162	0.418555	-1.08584	-1.32911	-0.951698	Thy-1 membrane glycoprotein OS=Mus musculus GN=Thy1 PE=1 SV=1 - [THY1_MOUSE]
Q9ET30	Tm9sf3	1.06532	0.113479	0.113281	-0.228477	-0.062288	-0.307944	-0.451019	0.105558	-0.826001	-0.227717	-0.2431	-0.512876	0.348342	Transmembrane 9 superfamily member 3 OS=Mus musculus GN=Tm9sf3 PE=2 SV=1 - [TM9S3_MOUSE]
Q8R1V4	Tmed4	0.624762	0.213702	0.00735162	-0.0575799	-0.0372359	-0.128721	-0.0599674	0.0360845	-0.911803	-0.414318	-0.0152557	-0.292165	0.137322	Transmembrane emp24 domain-containing protein 4 OS=Mus musculus GN=Tmed4 PE=2 SV=1 - [TMED4_MOUSE]
Q99KF1	Tmed9	0.760222	0.263652	-0.0360935	-0.36424	-0.260838	-0.310726	-0.0415396	0.0459931	-0.252937	-0.60769	-0.188084	-0.396654	0.186125	Transmembrane emp24 domain-containing protein 9 OS=Mus musculus GN=Tmed9 PE=2 SV=1 - [TMED9_MOUSE]
Q922P8	Tmem132a	0.960173	0.14474	0.46182	0.0542468	0.243116	-0.095648	-0.0735629	0.447412	0.320276	-0.358383	0.687076	0.413041	0.511353	Transmembrane protein 132A OS=Mus musculus GN=Tmem132a PE=2 SV=2 - [T132A_MOUSE]
Q8BHY3	Tmem16a	-1.50384	1.1205	0.824009	0.80046	0.534146	0.661954	0.351856	-1.42359	-2.59528	-1.96696	-3.9543	-3.90001	-4.32757	Transmembrane protein 16A OS=Mus musculus GN=Tmem16a PE=2 SV=2 - [TM16A_MOUSE]
Q6P9J9	Tmem16f	1.08938	0.242276	0.351912	0.0296482	-0.210993	-0.292269	-0.563756	-0.148241	-0.991932	-0.238722	-0.22691	-0.608527	-0.133788	Transmembrane protein 16F OS=Mus musculus GN=Tmem16f PE=2 SV=1 - [TM16F_MOUSE]
Q5FWI3	Tmem2	-0.21813	-1.40157	-1.0642	-0.250062	-0.413135	-0.100279	-0.188728	0.684309	0.594502	0.426729	-0.165124	0.551851	-0.0727847	Transmembrane protein 2 OS=Mus musculus GN=Tmem2 PE=2 SV=1 - [TMEM2_MOUSE]
Q8BXN9	Tmem87a	0.0584969	0.295396	0.168236	-0.0491091	0.230678	0.0334415	0.108692	0.0360796	0.0319815	-0.601	1.60838	1.43902	1.66284	Transmembrane protein 87A OS=Mus musculus GN=Tmem87a PE=2 SV=1 - [TM87A_MOUSE]
Q80YX1	Tnc	1.61603	-1.80327	-0.855867	-0.762962	-0.719523	-0.982929	-1.06724	0.749554	-0.570147	0.726195	-2.59167	-2.79904	0.0680131	Tenascin OS=Mus musculus GN=Tnc PE=1 SV=1 - [TENA_MOUSE]
Q921T2	Tor1aip1	0.884678	0.0406251	-0.142737	-0.294836	-0.104164	-0.354652	-0.158283	0.259521	-0.361182	-0.0267154	0.403443	0.087399	1.02668	Torsin-1A-interacting protein 1 OS=Mus musculus GN=Tor1aip1 PE=1 SV=1 - [TOIP1_MOUSE]
Q9Z0L0	Tpbg	0.733163	-0.928306	-0.095682	0.183017	0.0278195	-0.141812	-0.350948	0.585952	-1.15307	0.0960438	-0.133137	0.0269376	0.470876	Trophoblast glycoprotein OS=Mus musculus GN=Tpbg PE=2 SV=2 - [TPBG_MOUSE]
Q9CQ88	Tspan31	0.725425	-0.130585	-0.134324	0.0949405	-0.0701815	-0.143436	-0.631545	-0.214841	-0.527934	-0.156913	-0.801516	-0.406379	-0.394073	Tetraspanin-31 OS=Mus musculus GN=Tspan31 PE=2 SV=1 - [TSN31_MOUSE]
O70401	Tspan6	1.80233	-0.241475	-0.916779	-1.1436	-0.761572	-0.0458803	0.0739669	0.1386	-0.710977	-0.284819	-1.69465	-1.77809	-1.92501	Tetraspanin-6 OS=Mus musculus GN=Tspan6 PE=2 SV=1 - [TSN6_MOUSE]
Q62059	Vcan	1.97254	-0.881703	-0.279273	-0.0762512	-0.270084	-0.280334	0.0595267	-0.393788	-1.30286	-0.806442	-0.147221	-0.713533	-0.537927	Versican core protein OS=Mus musculus GN=Vcan PE=1 SV=2 - [CSPG2_MOUSE]
Q80T21	Adamtsl4	0.944898	-0.157181	0.44027	0.54483	-0.379071	0.18917	-0.276479	-0.516851	-1.13977	-0.423387				ADAMTS-like protein 4 OS=Mus musculus GN=Adamtsl4 PE=2 SV=1 - [ATL4_MOUSE]
Q64314	Cd34	-0.128483	0.229489	-0.324593	-0.300617	-0.261665	-0.296131	-0.419807	-0.0901662	0.0630664	0.0222062				Hematopoietic progenitor cell antigen CD34 OS=Mus musculus GN=Cd34 PE=1 SV=1 - [CD34_MOUSE]
Q9Z0M6	Cd97	0.752457	-0.0552888	-0.537494	-0.950176	-0.68658	-1.06427	-1.24086	0.534391	-0.0822891	0.0014862				CD97 antigen OS=Mus musculus GN=Cd97 PE=1 SV=2 - [CD97_MOUSE]
Q8K4Q8	Colec12	1.86046	-1.01562	-0.717805	-0.424504	-0.69182	-2.02334	-2.89401	-0.146346	-0.654538	0.0737816				Collectin-12 OS=Mus musculus GN=Colec12 PE=1 SV=1 - [COL12_MOUSE]
Q9JM58	Crlf1	1.6058	-0.593792	-0.667665	-0.707656	-1.19826	-1.37751	-2.31982	0.766416	-0.345126	1.00436				Cytokine receptor-like factor 1 OS=Mus musculus GN=Crlf1 PE=1 SV=1 - [CRLF1_MOUSE]
Q4PZA2	Ece1	-0.175693	-0.33931	0.0972226	-0.119642	-0.215544	-1.04018	-1.52439	0.672622	-0.584108	0.00147412				Endothelin-converting enzyme 1 OS=Mus musculus GN=Ece1 PE=2 SV=1 - [ECE1_MOUSE]
Q01279	Egfr	1.30164	0.326059	-0.060333	-0.0774543	-0.139365	-0.842633	-1.19474	-0.505042	-0.929788	-0.339491				Epidermal growth factor receptor OS=Mus musculus GN=Egfr PE=1 SV=1 - [EGFR_MOUSE]
Q99K41	Emilin1	2.2863	-0.67747	-0.908637	-0.635738	-1.2205	-1.87495	-2.12321	-0.499341	-1.42353	-1.5358				EMILIN-1 OS=Mus musculus GN=Emilin1 PE=1 SV=1 - [EMIL1_MOUSE]
P54763	Ephb2	2.24093	-0.122721	-0.641101	-1.0946	-0.876654	-0.352817	-0.519752	-0.0605585	-0.632852	-0.298806				Ephrin type-B receptor 2 OS=Mus musculus GN=Ephb2 PE=1 SV=2 - [EPHB2_MOUSE]
P54761	Ephb4	0.76571	0.315583	-0.13455	0.313709	0.158849	-0.206554	-0.269138	-0.00183945	-0.436916	-0.319548				Ephrin type-B receptor 4 OS=Mus musculus GN=Ephb4 PE=1 SV=1 - [EPHB4_MOUSE]
Q8K385	FRRS1	-0.149963	0.124057	0.588244	0.236181	0.287329	0.00698187	0.0149761	0.551511	0.386401	0.114424				Ferric-chelate reductase 1 OS=Mus musculus GN=FRRS1 PE=2 SV=1 - [FRRS1_MOUSE]
P35803	Gpm6b	-1.38267	-0.590364	-0.196052	0.322683	0.771215	0.790792	1.10926	-0.494828	-1.23076	-1.60843				Neuronal membrane glycoprotein M6-b OS=Mus musculus GN=Gpm6b PE=1 SV=2 - [GPM6B_MOUSE]
Q8R366	Igsf8	-0.00155626	-0.007721	-0.134449	0.223932	0.0295695	0.258418	0.267655	0.20838	-0.153448	-0.438923				Immunoglobulin superfamily member 8 OS=Mus musculus GN=Igsf8 PE=1 SV=2 - [IGSF8_MOUSE]
O70309	Itgb5	1.34426	0.101182	0.240316	0.331876	-0.523612	-0.930178	-1.31069	0.448541	-0.414939	-0.197107				Integrin beta-5 OS=Mus musculus GN=Itgb5 PE=2 SV=2 - [ITB5_MOUSE]
Q80W68	Kirrel	0.115392	-0.369594	-0.329869	0.265503	0.0666785	-1.04626	-0.929525	-0.153745	-0.857683	-0.660051				Kin of IRRE-like protein 1 OS=Mus musculus GN=Kirrel PE=1 SV=1 - [KIRR1_MOUSE]
P97927	Lama4	1.03711	-0.103099	0.215265	0.740074	0.0382271	-0.28635	-1.37251	-0.720407	-1.38443	-0.914705				Laminin subunit alpha-4 OS=Mus musculus GN=Lama4 PE=1 SV=2 - [LAMA4_MOUSE]
O54990	Prom1	-0.594368	-1.21166	0.208624	0.518912	0.0173295	0.435955	0.655214	-0.338507	-0.795095	-0.279899				Prominin-1 OS=Mus musculus GN=Prom1 PE=1 SV=1 - [PROM1_MOUSE]
P15306	Thbd	1.77554	-0.454092	-0.942306	-0.573557	-0.698025	-1.18941	-1.93095	-0.0249889	-0.43046	-0.374467				Thrombomodulin OS=Mus musculus GN=Thbd PE=2 SV=1 - [TRBM_MOUSE]
Q9EQJ0	Tpcn1	-0.0670695	0.391593	0.0391916	0.137159	0.160571	0.387683	0.108916	0.572816	-0.210638	0.15145				Two pore calcium channel protein 1 OS=Mus musculus GN=Tpcn1 PE=2 SV=1 - [TPC1_MOUSE]
Q9QY33	Tspan3	1.46492	0.00777163	-0.479674	-0.208685	-0.830111	-0.537993	-0.357374	0.138295	-0.48878	-0.165357				Tetraspanin-3 OS=Mus musculus GN=Tspan3 PE=1 SV=1 - [TSN3_MOUSE]
Q6P5F7	Ttyh3	2.2797	-0.821206	-1.07864	-0.570737	-0.817925	-1.10669	-1.15673	0.22076	-0.722935	-0.657401				Protein tweety homolog 3 OS=Mus musculus GN=Ttyh3 PE=1 SV=1 - [TTYH3_MOUSE]
