# Supplementary material for: CD24 tracks divergent pluripotent states in mouse and human cells
Source: Nat Commun. 2015 Jun 16;6:7329. doi: 10.1038/ncomms8329 (PMC4490408; doi:10.1038/ncomms8329)
Supplement: Supplementary Data 6 — Numbers of GO biological categories in which proteins were over-represented (p < 0.05). Panther (ver 8.0) gene list analysis was performed for (1) the list of proteins found to be downregulated between days 0 and 2, (2) the subset of surface proteins overlapping this list, and (3) the complementary subset (remainder) of proteins on the list but not among the subset of surface proteins. The reported number of GO biological categories was greater for the subset of surface proteins that for the complementary subset despite the latter's much larger size. This held true for the list of proteins observed to be upregulated from day 18 of the DOX high time course to the final secondary iPSC state, and regardless of whether the cutoff for determining downregulation/upregulation was defined to be two-fold or three-fold: in each instance, the cell surface protein subset accounted for more of the over-represented categories than the remaining subset of the list. [file ncomms8329-s7.xls]

## Sheet: Description
Supplementary Data 6: Numbers of GO biological categories in which proteins were over-represented (p < 0.05).
Panther (ver 8.0) gene list analysis was performed for (1) the list of proteins found to be downregulated between days 0 and 2, (2) the subset of surface proteins overlapping this list, and (3) the complementary subset (remainder) of proteins on the list but not among the subset of surface proteins. The reported number of GO biological categories was greater for the subset of surface proteins tha…

## Sheet: Table S6
	Number of over-represented GO biological categories
Interval	Fold change	Global (all)	Cell surface	Remainder (All less cell surface)
Day 0H to Day 2H	down 2-fold or lower	18	19	11
	down 3-fold or lower	24	22	12
Day 18H to Day 30 (2oiPS)	up 2-fold or higher	28	19	16
	up 3-fold or higher	28	18	11

## Sheet: 2-fold Changes
Global (all), Day 0H to Day 2H, downregulated two-fold or more
Category	Total in Category	Number Found	Number Expected	p-value
protein transport	1695	108	46.2	3.37e-14
vesicle-mediated transport	1241	87	33.82	2.33e-13
endocytosis	574	54	15.64	1.48e-12
cell adhesion	1414	88	38.54	1.17e-10
transport	3023	143	82.39	4.03e-09
receptor-mediated endocytosis	228	26	6.21	3.39e-07
cellular component morphogenesis	1120	67	30.53	4.27e-07
cellular process	6918	255	188.55	1.39e-06
cellular component organization	1493	76	40.69	2.74e-05
protein localization	76	13	2.07	4.78e-05
regulation of liquid surface tension	49	10	1.34	0.00024
cell-cell adhesion	850	46	23.17	0.00202
lysosomal transport	43	8	1.17	0.00519
cell communication	4996	176	136.17	0.0168
homeostatic process	191	16	5.21	0.017
defense response to bacterium	172	15	4.69	0.018
localization	156	14	4.25	0.0226
signal transduction	4780	168	130.28	0.0295
Global (all), Day 18H to Day 30 (2oiPS), upregulated two fold or more
Category	Total in Category	Number Found	Number Expected	p-value
cell adhesion	1414	71	23.42	1.14e-14
cellular component morphogenesis	1120	58	18.55	3.44e-12
cellular component organization	1493	65	24.73	1.89e-10
cellular process	6918	176	114.57	2.87e-09
vesicle-mediated transport	1241	53	20.55	6.18e-08
mesoderm development	1682	62	27.85	5.08e-07
protein transport	1695	62	28.07	6.78e-07
protein localization	76	12	1.26	1.53e-06
receptor-mediated endocytosis	228	19	3.78	2.68e-06
cell motion	1102	45	18.25	5.65e-06
endocytosis	574	30	9.51	8.41e-06
muscle organ development	543	29	8.99	9.04e-06
cell-cell adhesion	850	37	14.08	2.23e-05
regulation of liquid surface tension	49	9	0.81	3.2e-05
developmental process	3292	92	54.52	3.77e-05
defense response to bacterium	172	15	2.85	5.01e-05
system development	2328	71	38.55	5.98e-05
cell communication	4996	121	82.74	0.000529
nitric oxide mediated signal transduction	52	8	0.86	0.000563
signal transduction	4780	116	79.16	0.00087
transport	3023	80	50.06	0.00231
localization	156	12	2.58	0.00265
skeletal system development	453	21	7.5	0.00519
system process	2981	77	49.37	0.00798
ectoderm development	1712	50	28.35	0.0126
angiogenesis	381	18	6.31	0.0151
macrophage activation	387	18	6.41	0.0183
response to external stimulus	342	16	5.66	0.0409
Cell surface, Day 0H to 2H, downregulated two-fold or more
Category	Total in Category	Number Found	Number Expected	p-value
cell adhesion	1414	30	4.21	1.33e-16
cell-cell adhesion	850	17	2.53	5.97e-08
immune system process	2917	28	8.69	7.47e-07
cellular process	6918	43	20.6	2.58e-06
cell communication	4996	35	14.88	1.2e-05
signal transduction	4780	34	14.24	1.5e-05
cell-matrix adhesion	207	8	0.62	3.51e-05
receptor-mediated endocytosis	228	8	0.68	7.25e-05
response to external stimulus	342	9	1.02	0.000142
endocytosis	574	11	1.71	0.000174
response to stimulus	2451	22	7.3	0.000215
angiogenesis	381	9	1.13	0.000343
defense response to bacterium	172	6	0.51	0.00228
regulation of liquid surface tension	49	4	0.15	0.00264
macrophage activation	387	8	1.15	0.00345
mesoderm development	1682	16	5.01	0.00449
skeletal system development	453	8	1.35	0.0104
protein localization	76	4	0.23	0.0144
vesicle-mediated transport	1241	12	3.7	0.0469
Cell surface, Day 18H to Day 30 (2oiPS), upregulated two-fold or more
Category	Total in Category	Number Found	Number Expected	p-value
cell adhesion	1414	25	3	8.35e-16
immune system process	2917	26	6.19	1.59e-09
cell-cell adhesion	850	14	1.8	2.63e-07
response to stimulus	2451	21	5.2	9.89e-07
cellular process	6918	34	14.67	1.43e-06
defense response to bacterium	172	7	0.36	1.39e-05
signal transduction	4780	27	10.14	1.66e-05
angiogenesis	381	9	0.81	1.69e-05
cell communication	4996	27	10.6	4.31e-05
response to external stimulus	342	8	0.73	0.000101
mesoderm development	1682	15	3.57	0.000196
regulation of liquid surface tension	49	4	0.1	0.000676
receptor-mediated endocytosis	228	6	0.48	0.00152
system development	2328	16	4.94	0.00229
blood circulation	251	6	0.53	0.0026
macrophage activation	387	7	0.82	0.00289
protein localization	76	4	0.16	0.00375
skeletal system development	453	7	0.96	0.00782
endocytosis	574	7	1.22	0.0339
Remainder, Day 0H to 2H, downregulated two-fold or more
Category	Total in Category	Number Found	Number Expected	p-value
protein transport	1695	94	41.15	1.15e-11
vesicle-mediated transport	1241	75	30.13	1.03e-10
endocytosis	574	43	13.93	2.57e-08
transport	3023	123	73.39	8.57e-07
cellular component morphogenesis	1120	60	27.19	2.28e-06
cellular component organization	1493	69	36.25	4.83e-05
receptor-mediated endocytosis	228	18	5.54	0.00305
cellular process	6918	212	167.95	0.00599
mitosis	615	32	14.93	0.0108
cell adhesion	1414	58	34.33	0.0138
protein localization	76	9	1.85	0.0216
Remainder, Day 18H to Day 30 (2oiPS), upregulated two-fold or more
Category	Total in Category	Number Found	Number Expected	p-value
cellular component morphogenesis	1120	51	16.17	8.72e-11
cellular component organization	1493	58	21.56	1.12e-09
muscle organ development	543	28	7.84	1.74e-06
vesicle-mediated transport	1241	45	17.92	2.81e-06
protein transport	1695	54	24.48	6.72e-06
cell adhesion	1414	46	20.42	4.43e-05
cellular process	6918	142	99.89	9.15e-05
cell motion	1102	38	15.91	0.000139
nitric oxide mediated signal transduction	52	8	0.75	0.000205
mesoderm development	1682	47	24.29	0.00198
endocytosis	574	23	8.29	0.00239
developmental process	3292	76	47.54	0.00313
protein localization	76	8	1.1	0.00317
receptor-mediated endocytosis	228	13	3.29	0.00617
muscle contraction	741	25	10.7	0.0163
system development	2328	55	33.62	0.0327

## Sheet: 3-fold Changes
Global (all), Day 0H to Day 2H, downregulated three-fold or more
Category	Total in Category	Number Found	Number Expected	p-value
cell adhesion	1414	54	17.61	3.23e-11
endocytosis	574	32	7.15	4.46e-10
regulation of liquid surface tension	49	10	0.61	1.68e-07
receptor-mediated endocytosis	228	18	2.84	1.76e-07
vesicle-mediated transport	1241	43	15.46	2.59e-07
protein transport	1695	52	21.11	2.59e-07
cell-cell adhesion	850	34	10.59	5.14e-07
protein localization	76	11	0.95	8.32e-07
cellular component morphogenesis	1120	39	13.95	1.45e-06
defense response to bacterium	172	14	2.14	9.02e-06
macrophage activation	387	20	4.82	2.22e-05
cellular component organization	1493	43	18.59	4.82e-05
mesoderm development	1682	46	20.95	7.46e-05
cellular process	6918	125	86.16	0.000115
skeletal system development	453	20	5.64	0.00025
transport	3023	67	37.65	0.000262
localization	156	11	1.94	0.000948
homeostatic process	191	12	2.38	0.00113
angiogenesis	381	17	4.75	0.00136
blood circulation	251	13	3.13	0.00356
system development	2328	51	28.99	0.00855
developmental process	3292	65	41	0.0155
signal transduction	4780	86	59.53	0.0226
muscle organ development	543	18	6.76	0.033
Global (all), Day 18H to Day 30 (2oiPS), upregulated three fold or more
Category	Total in Category	Number Found	Number Expected	p-value
cell adhesion	1414	40	12.57	1.21e-08
cellular component morphogenesis	1120	35	9.96	1.68e-08
mesoderm development	1682	41	14.95	5.41e-07
defense response to bacterium	172	13	1.53	1.21e-06
cellular component organization	1493	37	13.27	2.42e-06
skeletal system development	453	18	4.03	2.86e-05
system development	2328	46	20.69	2.91e-05
developmental process	3292	57	29.26	5.59e-05
regulation of liquid surface tension	49	7	0.44	6.28e-05
protein localization	76	8	0.68	8.97e-05
cell-cell adhesion	850	24	7.56	0.000121
endocytosis	574	19	5.1	0.000196
receptor-mediated endocytosis	228	12	2.03	0.000211
cellular process	6918	93	61.5	0.000338
vesicle-mediated transport	1241	28	11.03	0.00104
macrophage activation	387	14	3.44	0.00201
response to external stimulus	342	13	3.04	0.00249
immune system process	2917	48	25.93	0.0026
cell motion	1102	25	9.8	0.00315
blood circulation	251	11	2.23	0.0032
signal transduction	4780	68	42.49	0.00343
ectoderm development	1712	33	15.22	0.00372
muscle organ development	543	16	4.83	0.00577
angiogenesis	381	13	3.39	0.00751
protein transport	1695	32	15.07	0.00753
cell communication	4996	68	44.41	0.0146
localization	156	8	1.39	0.0155
response to stimulus	2451	40	21.79	1.92
Cell surface, Day 0H to 2H, downregulated three-fold or more
Category	Total in Category	Number Found	Number Expected	p-value
cell adhesion	1414	18	2.42	5.08e-10
immune system process	2917	19	5	8.93e-06
cell-cell adhesion	850	11	1.46	2.08e-05
signal transduction	4780	23	8.2	3.96e-05
angiogenesis	381	8	0.65	4.03e-05
mesoderm development	1682	14	2.88	6.01e-05
defense response to bacterium	172	6	0.29	8.34e-05
cell communication	4996	23	8.57	9.19e-05
skeletal system development	453	8	0.78	0.000147
regulation of liquid surface tension	49	4	0.08	0.000284
receptor-mediated endocytosis	228	6	0.39	0.000422
cellular process	6918	26	11.86	0.000462
system development	2328	15	3.99	0.000517
macrophage activation	387	7	0.66	0.000664
endocytosis	574	8	0.98	0.000845
response to stimulus	2451	15	4.2	0.000981
protein localization	76	4	0.13	0.00159
response to external stimulus	342	6	0.59	0.00417
blood circulation	251	5	0.43	0.0117
ectoderm development	1712	11	2.94	0.0168
localization	156	4	0.27	0.0256
developmental process	3292	15	5.64	0.0328
Cell surface, Day 18H to Day 30 (2oiPS), upregulated three-fold or more
Category	Total in Category	Number Found	Number Expected	p-value
immune system process	2917	17	3.29	6.85e-08
response to stimulus	2451	15	2.76	8.5e-07
cell adhesion	1414	12	1.6	1.84e-06
defense response to bacterium	172	6	0.19	5.83e-06
response to external stimulus	342	6	0.39	0.000318
signal transduction	4780	16	5.39	0.001
mesoderm development	1682	10	1.9	0.00122
blood circulation	251	5	0.28	0.0014
cell communication	4996	16	5.64	0.00184
regulation of liquid surface tension	49	3	0.06	0.0041
cell-cell adhesion	850	7	0.96	0.00545
cellular process	6918	18	7.8	0.00566
angiogenesis	381	5	0.43	0.0102
macrophage activation	387	5	0.44	0.011
protein localization	76	3	0.09	0.015
receptor-mediated endocytosis	228	4	0.26	0.0204
system development	2328	10	2.63	0.0205
skeletal system development	453	5	0.51	0.023
Remainder, Day 0H to 2H, downregulated three-fold or more
Category	Total in Category	Number Found	Number Expected	p-value
endocytosis	574	24	6.16	3.54e-06
cellular component morphogenesis	1120	33	12.03	3.01e-05
vesicle-mediated transport	1241	35	13.33	3.44e-05
protein transport	1695	42	18.2	5.88e-05
cell adhesion	1414	36	15.19	0.000249
cellular component organization	1493	37	16.03	0.000327
receptor-mediated endocytosis	228	12	2.45	0.00147
regulation of liquid surface tension	49	6	0.53	0.00305
protein localization	76	7	0.82	0.00376
transport	3023	55	32.47	0.00919
cell-cell adhesion	850	23	9.13	0.00928
muscle organ development	543	17	5.83	0.0166
Remainder, Day 18H to Day 30 (2oiPS), upregulated three-fold or more
Category	Total in Category	Number Found	Number Expected	p-value
cellular component morphogenesis	1120	30	8.69	5.47e-07
cellular component organization	1493	32	11.59	2.75e-05
cell adhesion	1414	28	10.97	0.000835
mesoderm development	1682	31	13.05	0.00103
muscle organ development	543	16	4.21	0.00106
cell motion	1102	23	8.55	0.00286
developmental process	3292	47	25.55	0.00301
system development	2328	36	18.07	0.0076
skeletal system development	453	13	3.52	0.0106
endocytosis	574	14	4.46	0.0301
vesicle-mediated transport	1241	22	9.63	0.0463
